# Supplementary material for: Longitudinal multi-omics alterations response to 8-week risperidone monotherapy: Evidence linking cortical thickness, transcriptomics and epigenetics
Source: Front Psychiatry. 2023 Mar 2;14:1127353. doi: 10.3389/fpsyt.2023.1127353 (PMC10018025; doi:10.3389/fpsyt.2023.1127353)
Supplement: Supplementary file 1 [file Table_1.XLSX]

## Sheet: Sheet1
0.480787	0.329493	0.321504	0.571144	0.422218	0.425837	0.501382	0.52476	0.508129	0.526343	0.490148	0.376264	0.468229	0.473041	0.505572	0.556952	0.385463	0.531094	0.4361	0.483834	0.493298	0.382049	0.38903	0.535898	0.510819	0.527032	0.562829	0.549049	0.374472	0.421521	0.426671	0.377868	0.519229	0.382426	0.521339	0.576726	0.47758	0.567741	0.479148	0.507426	0.428426	0.529055	0.580012	0.519164	0.640605	0.576063	0.509859	0.533181	0.460016	0.443062
0.657803	0.503577	0.643954	0.281478	0.618272	0.580604	0.429246	0.499599	0.424264	0.630243	0.605162	0.616783	0.460594	0.616274	0.823594	0.487936	0.567068	0.457962	0.746405	0.528293	0.452883	0.598731	0.69296	0.624303	0.505708	0.437816	0.607096	0.504283	0.566509	0.554344	0.695418	0.559763	0.246023	0.748935	0.294047	0.416485	0.470713	0.359847	0.452054	0.543816	0.467731	0.46058	0.436825	0.643697	0.33685	0.339997	0.756948	0.40882	0.582249	0.57345
0.511732	0.598766	0.472851	0.593793	0.296975	0.566606	0.529351	0.473045	0.568462	0.401639	0.399543	0.560561	0.628651	0.467089	0.441825	0.503474	0.570661	0.662302	0.457184	0.449155	0.574473	0.33253	0.576227	0.450298	0.474655	0.520706	0.389458	0.640888	0.55322	0.622343	0.527141	0.571228	0.632353	0.558382	0.479711	0.635847	0.495051	0.500081	0.318929	0.427855	0.643005	0.470104	0.611506	0.505125	0.423214	0.532181	0.465263	0.58011	0.544873	0.510084
0.316335	0.552126	0.527876	0.55949	0.483438	0.543668	0.478917	0.847676	0.438331	0.583696	0.502041	0.466661	0.43308	0.594703	0.226998	0.719206	0.496197	0.289216	0.197393	0.662429	0.32699	0.717791	0.309634	0.569392	0.290933	0.529125	0.400581	0.220015	0.383303	0.117362	0.176605	0.380897	0.745282	0.525605	0.466984	0.289713	0.780898	0.601122	0.403077	0.391264	0.666594	0.466291	0.776048	0.48931	0.687702	0.585297	0.558717	0.713366	0.230129	0.529691
0.74591	0.630128	0.597864	0.201664	0.884533	0.405507	0.538614	0.458113	0.439126	0.558987	0.795388	0.667999	0.5295	0.607782	0.810864	0.537516	0.54856	0.466954	0.601073	0.621863	0.273524	0.630493	0.653846	0.672224	0.849966	0.532201	0.683061	0.356994	0.613802	0.399604	0.775727	0.544809	0.189462	0.621128	0.410775	0.213751	0.485926	0.552561	0.814694	0.615426	0.375657	0.417871	0.366675	0.55228	0.219929	0.491156	0.652704	0.472042	0.38518	0.738498
0.633295	0.440866	0.428663	0.463955	0.551815	0.529643	0.564107	0.392113	0.533003	0.486185	0.571804	0.449732	0.501796	0.412714	0.512577	0.425889	0.49239	0.529868	0.537702	0.484879	0.416437	0.43896	0.547431	0.473087	0.55682	0.495635	0.485208	0.442242	0.565063	0.335516	0.598765	0.567459	0.484838	0.431944	0.652151	0.514464	0.497768	0.551386	0.59379	0.581609	0.430474	0.478375	0.424945	0.513448	0.532528	0.493887	0.481104	0.459202	0.474831	0.510273
0.415923	0.465447	0.44795	0.530785	0.444527	0.431096	0.430023	0.58186	0.476126	0.506125	0.540096	0.456524	0.523338	0.516995	0.502732	0.580527	0.461467	0.486052	0.432912	0.525974	0.477701	0.456656	0.494251	0.582273	0.408257	0.427586	0.516095	0.480001	0.432675	0.357854	0.438457	0.414102	0.584931	0.446915	0.485607	0.479736	0.48137	0.564502	0.473922	0.467446	0.513616	0.506655	0.5798	0.512228	0.584304	0.491601	0.496352	0.572695	0.427874	0.426459
0.624017	0.402291	0.39133	0.419597	0.482997	0.457408	0.47954	0.391688	0.511671	0.503044	0.532765	0.441147	0.513524	0.431639	0.534507	0.430979	0.474406	0.575198	0.512928	0.49515	0.427235	0.400117	0.48404	0.513493	0.56655	0.486714	0.519202	0.483833	0.499371	0.424624	0.57619	0.532428	0.446665	0.455549	0.565826	0.51676	0.425327	0.511833	0.585549	0.551312	0.405468	0.506353	0.408625	0.534466	0.517201	0.442211	0.471357	0.451692	0.514635	0.370586
0.410791	0.448797	0.601763	0.514572	0.504291	0.458697	0.399216	0.560445	0.532878	0.583661	0.500612	0.612697	0.447653	0.480884	0.589322	0.594328	0.508129	0.426058	0.452987	0.526295	0.455958	0.409799	0.531267	0.46504	0.371809	0.445353	0.474399	0.407825	0.500712	0.296993	0.548795	0.387315	0.582684	0.463402	0.416617	0.440376	0.531412	0.549697	0.466011	0.446324	0.440055	0.497949	0.527558	0.491509	0.58353	0.448239	0.611418	0.555381	0.333553	0.44594
0.338435	0.546841	0.470506	0.567887	0.44574	0.515716	0.454656	0.710499	0.469789	0.54731	0.505157	0.498762	0.502648	0.551353	0.26667	0.666965	0.554692	0.342586	0.312355	0.587066	0.383186	0.635825	0.438332	0.492929	0.382083	0.489219	0.415581	0.243441	0.458322	0.195642	0.2968	0.447248	0.719815	0.49053	0.496972	0.397505	0.589457	0.5483	0.432637	0.47517	0.598353	0.506912	0.678989	0.441321	0.724666	0.526973	0.452311	0.652882	0.322471	0.45678
0.671444	0.453838	0.465429	0.477982	0.434122	0.544629	0.550515	0.422112	0.504089	0.4956	0.529042	0.386111	0.495731	0.489611	0.562584	0.439524	0.516637	0.488148	0.492665	0.507752	0.426136	0.413025	0.420017	0.484753	0.625596	0.541494	0.458231	0.556729	0.478882	0.607577	0.581328	0.462773	0.458877	0.535233	0.568766	0.618751	0.403128	0.498759	0.632635	0.583178	0.495105	0.498216	0.416649	0.513754	0.466506	0.452402	0.533261	0.476709	0.710625	0.520563
0.325272	0.573003	0.51649	0.492336	0.465674	0.481708	0.386614	0.732027	0.427816	0.580688	0.519316	0.591411	0.355515	0.574889	0.243766	0.627504	0.45876	0.367356	0.245233	0.6504	0.389928	0.680239	0.365305	0.515064	0.343097	0.491454	0.496848	0.295603	0.488097	0.193588	0.336006	0.468634	0.716039	0.49088	0.548713	0.321856	0.676179	0.554484	0.4334	0.360683	0.618925	0.499243	0.657049	0.478105	0.745144	0.559421	0.557693	0.662678	0.227749	0.433241
0.698877	0.433341	0.452041	0.441111	0.579886	0.464017	0.576793	0.345252	0.483523	0.424855	0.562629	0.439909	0.452057	0.472414	0.607213	0.486394	0.53153	0.51173	0.598055	0.43789	0.38857	0.462182	0.552237	0.522108	0.644866	0.551565	0.443507	0.565568	0.512606	0.702364	0.649223	0.46907	0.324624	0.445707	0.510179	0.596538	0.383009	0.496447	0.675361	0.5993	0.475983	0.579305	0.334876	0.454334	0.431919	0.481276	0.436365	0.436602	0.643267	0.543255
0.642111	0.434524	0.370567	0.466352	0.516259	0.517282	0.525879	0.371578	0.59443	0.478982	0.451041	0.464469	0.449074	0.429848	0.505836	0.413359	0.470301	0.541518	0.485479	0.471915	0.450158	0.380471	0.496508	0.43999	0.503501	0.489132	0.538334	0.511665	0.493218	0.469627	0.603133	0.520134	0.509992	0.486009	0.540671	0.580357	0.336539	0.503206	0.506748	0.607747	0.42988	0.491454	0.383861	0.582127	0.501348	0.453811	0.468058	0.413705	0.496791	0.475114
0.688469	0.374676	0.456626	0.325222	0.632931	0.45688	0.485309	0.540238	0.392286	0.598823	0.594066	0.577514	0.489162	0.545721	0.745986	0.483757	0.607427	0.431748	0.678245	0.520714	0.359778	0.399461	0.467231	0.53573	0.70416	0.484388	0.473539	0.432955	0.420593	0.357052	0.611997	0.462274	0.163224	0.562724	0.560202	0.326197	0.616092	0.520095	0.874016	0.554442	0.285122	0.430958	0.355111	0.418473	0.358575	0.451007	0.546863	0.563182	0.485265	0.539114
0.400728	0.56805	0.49325	0.610231	0.434384	0.534642	0.566709	0.53407	0.525689	0.480546	0.296014	0.55993	0.567222	0.42591	0.447212	0.585979	0.5048	0.637031	0.597744	0.438436	0.689239	0.545901	0.688987	0.496901	0.455188	0.607383	0.402499	0.610539	0.477757	0.545444	0.548791	0.460218	0.538267	0.548095	0.452385	0.599873	0.590509	0.457635	0.299041	0.32593	0.628432	0.585383	0.721517	0.412158	0.544472	0.624698	0.530989	0.561616	0.473137	0.530375
0.490744	0.712202	0.409929	0.526051	0.473459	0.50996	0.599982	0.366787	0.541043	0.410441	0.457774	0.536931	0.54497	0.448143	0.463765	0.351182	0.447757	0.664549	0.614865	0.459228	0.598555	0.507547	0.505163	0.407765	0.644447	0.610857	0.584245	0.579441	0.639053	0.636149	0.701141	0.528367	0.541551	0.531081	0.579373	0.660798	0.443313	0.385	0.374969	0.433112	0.594473	0.561774	0.437009	0.456046	0.470062	0.557619	0.359148	0.514729	0.604223	0.444423
0.577463	0.409312	0.405026	0.451202	0.49339	0.509994	0.436383	0.503701	0.537385	0.479374	0.473155	0.39312	0.507206	0.452711	0.553483	0.344528	0.42613	0.538449	0.471951	0.547363	0.527188	0.396863	0.355105	0.549325	0.477308	0.415511	0.500429	0.575389	0.474542	0.692218	0.526119	0.455249	0.525828	0.533049	0.468182	0.597124	0.379372	0.404171	0.590316	0.528684	0.442422	0.461298	0.351101	0.498177	0.501925	0.5228	0.541094	0.581746	0.659348	0.247974
0.513029	0.562788	0.421906	0.557136	0.463334	0.583685	0.588276	0.406887	0.600798	0.388513	0.395786	0.490183	0.516873	0.423588	0.49491	0.411711	0.452137	0.638888	0.583264	0.482388	0.548691	0.47081	0.55155	0.450055	0.670897	0.618577	0.452289	0.551163	0.545695	0.709441	0.673908	0.50001	0.561197	0.52766	0.514618	0.609952	0.422763	0.38623	0.463318	0.548837	0.566513	0.527908	0.450603	0.450629	0.538269	0.580747	0.464825	0.475545	0.593107	0.49801
0.250605	0.549163	0.64145	0.551836	0.497114	0.476073	0.509658	0.884743	0.507758	0.59566	0.55782	0.544774	0.465158	0.562172	0.260706	0.702711	0.564632	0.393303	0.172144	0.864142	0.374394	0.903373	0.337818	0.492118	0.305973	0.614347	0.447993	0.385555	0.414086	0.282184	0.195337	0.435027	0.753506	0.422786	0.663683	0.267442	0.812689	0.626873	0.46289	0.43525	0.744758	0.541198	0.812851	0.344275	0.803455	0.766421	0.389488	0.817515	0.253138	0.489049
0.356622	0.533674	0.487433	0.665258	0.411914	0.490227	0.542598	0.560802	0.647198	0.467566	0.334324	0.608466	0.431703	0.420378	0.331798	0.605733	0.349715	0.444621	0.378235	0.461525	0.62839	0.61319	0.588374	0.402784	0.437602	0.607802	0.475766	0.396684	0.404442	0.415067	0.539987	0.345774	0.625409	0.549945	0.354299	0.559201	0.478453	0.396906	0.274831	0.401427	0.48109	0.628274	0.754121	0.451205	0.545306	0.642972	0.487522	0.520993	0.340197	0.518735
0.439949	0.508239	0.502432	0.472914	0.503442	0.447803	0.48854	0.464849	0.457017	0.490987	0.517336	0.501086	0.493969	0.471983	0.613943	0.391183	0.537815	0.614268	0.557703	0.497537	0.585162	0.448631	0.606303	0.615154	0.480155	0.535706	0.519262	0.565057	0.59321	0.609034	0.652357	0.53079	0.43311	0.422185	0.477708	0.544155	0.508029	0.446983	0.481808	0.400098	0.479983	0.523457	0.488302	0.394909	0.462898	0.509976	0.561758	0.498933	0.566881	0.45669
0.422086	0.627632	0.465208	0.627327	0.439688	0.57587	0.546399	0.535354	0.566775	0.492614	0.346058	0.617632	0.595725	0.444678	0.41894	0.504042	0.535769	0.640613	0.542956	0.486177	0.672597	0.610106	0.641582	0.466567	0.481592	0.553007	0.492112	0.613805	0.490369	0.53619	0.521349	0.497313	0.556234	0.582743	0.417524	0.57413	0.566186	0.438495	0.263332	0.338216	0.649715	0.494896	0.723592	0.493637	0.474196	0.599327	0.474155	0.584648	0.468775	0.518687
0.461442	0.486	0.469836	0.528248	0.392574	0.491493	0.500844	0.563566	0.441227	0.472701	0.416295	0.423201	0.454231	0.504567	0.414971	0.55292	0.542738	0.420355	0.428002	0.486268	0.506117	0.407593	0.492144	0.499277	0.424501	0.529822	0.473894	0.535931	0.522	0.325079	0.413764	0.488996	0.621892	0.482636	0.535184	0.516906	0.468337	0.507982	0.46245	0.467235	0.615125	0.541789	0.623295	0.531289	0.623088	0.439537	0.467103	0.515091	0.43383	0.467815
0.602321	0.487614	0.385138	0.349111	0.645473	0.339946	0.454472	0.338592	0.467381	0.465983	0.579376	0.471464	0.373451	0.414734	0.755565	0.374416	0.479298	0.427585	0.809135	0.459128	0.466515	0.702301	0.605188	0.635549	0.636131	0.486445	0.52734	0.630481	0.626291	0.655581	0.749453	0.565518	0.21114	0.459765	0.387883	0.495361	0.339584	0.363631	0.631138	0.504525	0.488188	0.614183	0.199261	0.546263	0.362887	0.48993	0.484493	0.321385	0.619761	0.462135
0.526034	0.483847	0.465039	0.565462	0.49822	0.551645	0.543689	0.477349	0.513341	0.417518	0.464227	0.396411	0.506067	0.541565	0.512344	0.491506	0.531519	0.475675	0.449701	0.55327	0.501254	0.418135	0.490967	0.551298	0.51695	0.50185	0.447817	0.568411	0.500752	0.653224	0.560641	0.49401	0.541706	0.537418	0.555471	0.635618	0.396265	0.447357	0.524037	0.557495	0.606255	0.475785	0.448167	0.513535	0.482875	0.450926	0.518641	0.496672	0.608232	0.471279
0.523737	0.478476	0.419377	0.520244	0.367982	0.538031	0.538144	0.450771	0.519239	0.43577	0.481424	0.517546	0.567096	0.449857	0.509237	0.477119	0.555231	0.611607	0.583868	0.456884	0.544177	0.412856	0.591877	0.499518	0.513239	0.551667	0.465351	0.680321	0.452686	0.6257	0.566526	0.44301	0.499458	0.508947	0.511314	0.614364	0.482164	0.500996	0.442644	0.43168	0.565002	0.510792	0.524907	0.459169	0.417298	0.50052	0.448886	0.542029	0.627578	0.521162
0.359665	0.437806	0.473385	0.628165	0.481426	0.461442	0.506389	0.630199	0.562527	0.508286	0.460073	0.505338	0.493437	0.463623	0.407752	0.644494	0.484946	0.417241	0.379267	0.496472	0.582668	0.501734	0.582814	0.50774	0.401919	0.508563	0.495353	0.410803	0.398935	0.413945	0.41895	0.389291	0.614422	0.469696	0.45454	0.536634	0.516757	0.529194	0.386406	0.427092	0.536293	0.579359	0.681634	0.520368	0.642852	0.522487	0.508666	0.542161	0.32471	0.480544
0.644534	0.4137	0.370025	0.477966	0.501539	0.497485	0.523548	0.387189	0.511131	0.463131	0.469502	0.458267	0.469001	0.414272	0.511386	0.45283	0.459854	0.534517	0.517188	0.517787	0.470167	0.439299	0.464582	0.4854	0.562844	0.48784	0.493935	0.488922	0.466167	0.466069	0.568353	0.439712	0.460217	0.446318	0.552472	0.59815	0.424529	0.48956	0.565173	0.563727	0.396133	0.554832	0.451258	0.466668	0.511502	0.53431	0.480573	0.460255	0.50234	0.451868
0.402028	0.445198	0.415431	0.639882	0.412004	0.426564	0.614078	0.44103	0.596569	0.409995	0.491503	0.435918	0.512078	0.435648	0.476494	0.568467	0.429077	0.590419	0.428156	0.409391	0.62165	0.380581	0.605858	0.440617	0.524128	0.590355	0.507959	0.541416	0.509672	0.490982	0.558433	0.4563	0.54114	0.400219	0.524107	0.63531	0.400874	0.553793	0.400922	0.51264	0.466853	0.60454	0.576034	0.427388	0.566074	0.602657	0.394731	0.545331	0.485331	0.549934
0.933312	0.372855	0.588214	0.344924	0.51486	0.814041	0.289754	0.789159	0.404068	0.939404	0.121379	0.695519	0.406968	0.84272	0.411727	0.497408	0.666471	0.390908	0.156883	0.596585	0.172224	0.329983	0.134421	0.577365	0.274848	0.276737	0.649241	0.236371	0.505648	0.76733	0.516253	0.546718	0.558151	0.942653	0.125865	0.65531	0.489112	0.376355	0.542014	0.766539	0.38738	0.227972	0.356658	0.952651	0.531923	0.0825709	0.979149	0.467437	0.367071	0.305412
0.752925	0.726058	0.310652	0.147513	0.832772	0.308297	0.497244	0.254488	0.47797	0.449691	0.600035	0.590525	0.435699	0.482668	0.661626	0.471017	0.386227	0.48581	0.702551	0.490101	0.451357	0.68128	0.524601	0.58368	0.755589	0.488338	0.562887	0.38052	0.624021	0.459058	0.779187	0.533977	0.238304	0.526833	0.42872	0.184632	0.387412	0.403908	0.662333	0.596949	0.372519	0.710752	0.320153	0.594029	0.281154	0.485098	0.331539	0.202905	0.36176	0.545678
0.553715	0.729411	0.473653	0.544078	0.492588	0.654358	0.454807	0.632479	0.473659	0.714129	0.442375	0.603626	0.418969	0.42515	0.456167	0.637658	0.640795	0.247912	0.40968	0.645797	0.435001	0.833671	0.381574	0.496734	0.480207	0.607002	0.546946	0.406663	0.525993	0.252363	0.421228	0.564227	0.686697	0.700753	0.632913	0.537928	0.652849	0.455252	0.473666	0.46666	0.63894	0.429983	0.688963	0.568023	0.699165	0.623533	0.598175	0.581759	0.528286	0.47428
0.725161	0.526291	0.480937	0.392	0.609942	0.487552	0.570678	0.410882	0.485513	0.446292	0.571974	0.520318	0.48329	0.458489	0.666821	0.418126	0.585395	0.539758	0.754054	0.469014	0.526645	0.720559	0.522891	0.532903	0.684891	0.569103	0.574245	0.61752	0.618567	0.516924	0.660521	0.585175	0.363143	0.489105	0.624689	0.564031	0.420233	0.493078	0.666847	0.617157	0.465117	0.565757	0.332459	0.431116	0.437022	0.527884	0.422341	0.413324	0.709645	0.534465
[truncated: 5,000 more columns]
