# Supplementary material for: Longitudinal multi-omics alterations response to 8-week risperidone monotherapy: Evidence linking cortical thickness, transcriptomics and epigenetics
Source: Front Psychiatry. 2023 Mar 2;14:1127353. doi: 10.3389/fpsyt.2023.1127353 (PMC10018025; doi:10.3389/fpsyt.2023.1127353)
Supplement: Supplementary file 2 [file Table_2.XLSX]

## Sheet: Sheet2
lh_bankssts_area
lh_caudalanteriorcingulate_area
lh_caudalmiddlefrontal_area
lh_cuneus_area
lh_entorhinal_area
lh_fusiform_area
lh_inferiorparietal_area
lh_inferiortemporal_area
lh_isthmuscingulate_area
lh_lateraloccipital_area
lh_lateralorbitofrontal_area
lh_lingual_area
lh_medialorbitofrontal_area
lh_middletemporal_area
lh_parahippocampal_area
lh_paracentral_area
lh_parsopercularis_area
lh_parsorbitalis_area
lh_parstriangularis_area
lh_pericalcarine_area
lh_postcentral_area
lh_posteriorcingulate_area
lh_precentral_area
lh_precuneus_area
lh_rostralanteriorcingulate_area
lh_rostralmiddlefrontal_area
lh_superiorfrontal_area
lh_superiorparietal_area
lh_superiortemporal_area
lh_supramarginal_area
lh_frontalpole_area
lh_temporalpole_area
lh_transversetemporal_area
lh_insula_area
