# Supplementary material for: Longitudinal multi-omics alterations response to 8-week risperidone monotherapy: Evidence linking cortical thickness, transcriptomics and epigenetics
Source: Front Psychiatry. 2023 Mar 2;14:1127353. doi: 10.3389/fpsyt.2023.1127353 (PMC10018025; doi:10.3389/fpsyt.2023.1127353)
Supplement: Supplementary file 3 [file Table_3.XLSX]

## Sheet: Sheet1
Gene_Label
'A1BG'
'A2M'
'SERPINA3'
'AARS'
'ABCA1'
'ABCA2'
'ABCA3'
'ABCB7'
'ABCF1'
'ABL1'
'ABR'
'ACAA1'
'ACACA'
'ACACB'
'ACADL'
'ACADM'
'ACADVL'
'ACAT2'
'ASIC2'
'ASIC1'
'ACHE'
'ACO1'
'ACO2'
'ACOX1'
'ACP1'
'ACP2'
'ACP5'
'ACTA1'
'ACTA2'
'ACTC1'
'ACTG1'
'ACTG2'
'ACTN4'
'ACTL6A'
'ACTN1'
'ACTN2'
'ACVR1'
'ACVR1B'
'ACVR2A'
'ACVR2B'
'ACVRL1'
'ACYP1'
'ACYP2'
'ADA'
'ADAM8'
'ADARB1'
'ADARB2'
'ADCY1'
'ADCY2'
'ADCY5'
'ADCY6'
'ADCY7'
'ADCY8'
'ADCY9'
'ADCYAP1'
'ADCYAP1R1'
'ADD2'
'ADD3'
'ADH5'
'ADK'
'ADM'
'ADORA1'
'ADORA2B'
'PARP1'
'PARP4'
'ADRA1D'
'ADRA1B'
'ADRA2A'
'ADRA2C'
'ADRB1'
'ADRB2'
'GRK2'
'GRK3'
'ADSL'
'ADSS'
'AP2A1'
'AP2A2'
'AP1B1'
'AP2B1'
'AEBP1'
'AES'
'AFG3L1P'
'AGA'
'ACAN'
'AGER'
'JAG1'
'AGT'
'APLNR'
'NR0B1'
'AHR'
'AHSG'
'AIF1'
'AK1'
'AK2'
'ALAD'
'ALAS1'
'ALB'
'ALCAM'
'ALDH1A1'
'ALDH2'
'ALDH1B1'
'ALDH1A3'
'ALDH3B1'
'ALDH9A1'
'ABCD2'
'ALDOA'
'ALDOC'
'AKR1B1'
'ALOX5'
'ALOX5AP'
'ALOX12B'
'ALOX12P2'
'ALPL'
'ALX3'
'AMH'
'AMPD2'
'AMPD3'
'AMPH'
'BIN1'
'AMT'
'ANG'
'ANGPT1'
'ANGPT2'
'ANK1'
'ANK3'
'SLC25A4'
'SLC25A5'
'SLC25A6'
'ANXA1'
'ANXA2'
'ANXA2P1'
'ANXA3'
'ANXA4'
'ANXA5'
'ANXA6'
'ANXA11'
'AOAH'
'AOC2'
'NUDT2'
'APBA1'
'APBA2'
'APBB1'
'APBB2'
'APC'
'AIRE'
'APEH'
'APEX1'
'BIRC3'
'APLP1'
'APLP2'
'APOC1'
'APOD'
'APOE'
'FAS'
'SHROOM2'
'AQP1'
'AQP4'
'AQP5'
'AQP6'
'AQP9'
'AR'
'ARAF'
'ARF1'
'ARF3'
'ARL4D'
'ARF5'
'ARG2'
'RHOA'
'RHOB'
'RHOC'
'RND3'
'RHOG'
'ARHGAP1'
'ARHGAP4'
'ARHGAP5'
'ARHGAP6'
'ARHGDIA'
'ARHGDIB'
'ARHGDIG'
'ARL2'
'ARL3'
'ARNTL'
'ARRB2'
'STS'
'ARSE'
'ARSF'
'ART3'
'ARVCF'
'ASCL1'
'ASCL2'
'ASGR1'
'ASGR2'
'ASL'
'ASNA1'
'ASPA'
'ASPH'
'ASS1'
'ASTN1'
'ATF1'
'ATF3'
'ATF4'
'ATIC'
'ATM'
'RERE'
'ATOX1'
'ATP1A1'
'ATP1A2'
'ATP1A3'
'ATP1B1'
'ATP1B2'
'ATP1B3'
'ATP2A2'
'ATP2B1'
'ATP2B2'
'ATP2B3'
'ATP2B4'
'ATP4A'
'ATP5F1A'
'ALDH7A1'
'ATP5F1B'
'ATP5MC1'
'ATP5MC3'
'ATP5ME'
'ATP5PF'
'ATP6V1A'
'ATP6V1B2'
'ATP6V0C'
'ATP6V1C1'
'ATP6V1E1'
'ATP6V0B'
'ATP6V1G2'
'ATP6V0A1'
'ATP6AP1'
'ATP7A'
'ATP5PO'
'ATP7B'
'ATR'
'ATRX'
'KIF1A'
'AUH'
'AVP'
'AXL'
'AZGP1'
'B2M'
'BAAT'
'BACH1'
'BAD'
'BAG1'
'ADGRB1'
'ADGRB2'
'ADGRB3'
'BAK1'
'BARD1'
'BBS1'
'BBS2'
'BBS4'
'BCAT1'
'BCAT2'
'BCHE'
'BCKDHB'
'CCND1'
'BCL2'
'BCL2L2'
'BCL3'
'BCL6'
'BCL7A'
'HCN2'
'BCR'
'BDH1'
'BDKRB2'
'BDNF'
'CFB'
'BFSP1'
'BGN'
'BICD1'
'BID'
'PRDM1'
'BLM'
'BLMH'
'BLVRA'
'BMP1'
'BMP2'
'BMP6'
'BMP7'
'BMPR1A'
'BMPR1B'
'BMPR2'
'POLR3D'
'BNIP2'
'BNIP3'
'BNIP3L'
'BOK'
'DST'
'FOXL2'
'BPGM'
'BPHL'
'BRCA1'
'ZFP36L1'
'ZFP36L2'
'BST2'
'BTC'
'BTD'
'KLF9'
'KLF5'
'BTF3'
'BTG1'
'BUB1B'
'BYSL'
'TSPO'
'SERPING1'
'C1QA'
'C1QB'
'C1QC'
'C1R'
'C1S'
'C2'
'C3'
'C3AR1'
'C5'
'C7'
'VPS51'
'MRPL49'
'MPPED2'
'MYRF'
'FMNL1'
'LDLRAD4'
'PTTG1IP'
'MPPED1'
'CA2'
'CA4'
'CA7'
'CA8'
'CA11'
'CA12'
'CACNA1A'
'CACNA1B'
'CACNA1C'
'CACNA1D'
'CACNA1F'
'DDR1'
'CACNA2D1'
'CACNB1'
'CACNB2'
'CACNB3'
'CACNB4'
'CACNG1'
'SLC25A20'
'CAD'
'CALB1'
'CALB2'
'CALD1'
'CALM1'
'CALM3'
'CALR'
'CAMK4'
'CAMK2A'
'CAMK2B'
'CAMK2D'
'CAMK2G'
'CAMLG'
'CAPG'
'CAPN1'
'CAPN2'
'CAPN3'
'CAPNS1'
'CAPS'
'CAST'
'CARS'
'CASP1'
'CASP3'
'CASP4'
'CASP6'
'CASP7'
'CASP9'
'CASP10'
'CASQ1'
'CAT'
'CAV1'
'CAV2'
'RUNX2'
'RUNX1T1'
'CBFA2T3'
'CBFB'
'CBLN1'
'SERPINH1'
'CBR1'
'CBR3'
'CCIN'
'KYAT1'
'CCK'
'CCKBR'
'KRIT1'
'CCNB1'
'CCND2'
'CCNE1'
'CCNF'
'CCNG2'
'CCNH'
'CCNT2'
'CD247'
'CD4'
'CD6'
'CD8A'
'CD8B'
'CD9'
'CD14'
'CD22'
'CD86'
'CD33'
'CD34'
'SCARB1'
'SCARB2'
'CD37'
'CD38'
'ENTPD6'
'ENTPD3'
'ENTPD5'
'CD44'
'CD53'
'CD58'
'CD59'
'CD63'
'CD68'
'CD74'
'CD81'
'ADGRE5'
'CD151'
'CDC6'
'CDC20'
'CDC25B'
'CDC27'
'CDC34'
'CDC42'
'CDH1'
'CDH2'
'CDH3'
'CDH4'
'CDH6'
'CDH7'
'CDH8'
'CDH9'
'CDH10'
'CDH11'
'CDH12'
'CDH13'
'CDH18'
'CDK4'
'CDK5'
'CDK6'
'CDK7'
'CDK9'
'CDKN1A'
'CDKN1B'
'CDKN1C'
'CDKN2A'
'CDKN2C'
'CDKN2D'
'CDKN3'
'CDO1'
'CDR1'
'CDR2'
'CDS1'
'CD52'
'CLGN'
'CEBPA'
'CEBPB'
'CEBPD'
'CEBPG'
'CENPB'
'CENPC'
'CENPE'
'CENPF'
'CETN2'
'CETN3'
'CFL1'
'CFL2'
'CTSC'
'CHAD'
'RCBTB2'
'CHAT'
'RCC1'
'CHD1'
'CHD3'
'CHD4'
'FOXN3'
'CHGA'
'CHGB'
'CHI3L1'
'CHKA'
'CHM'
'CHML'
'CHN1'
'CHN2'
'CHRM1'
'CHRM2'
'LYST'
'CHRM3'
'CHRM5'
'CHRNA2'
'CHRNA3'
'CHRNA4'
'CHRNA7'
'CHUK'
'CIDEA'
'CKB'
'CIRBP'
'TBCB'
'CKMT1B'
'CKMT2'
'CKS1B'
'CKS2'
'AP2M1'
'AP1S1'
'AP2S1'
'AP3S1'
'CLCN2'
'CLCN4'
'CLCN5'
'CLCN6'
'CLU'
'CLIC1'
'CLIC2'
'CLK1'
'CLK3'
'TPP1'
'CLN3'
'CLN5'
'CLNS1A'
'CLPS'
'CLTA'
'CLTB'
'CLTC'
'CCR1'
'CCR5'
'CMKLR1'
'CNGB1'
'PLK3'
'CNN1'
'CNN2'
'CNN3'
'CNP'
'CNR1'
'CNTFR'
'CNTN1'
'COL1A2'
'COL4A2'
'COL4A4'
'COL4A5'
'COL5A1'
'COL5A2'
'COL6A1'
'COL6A2'
'COL7A1'
'COL9A1'
'COL9A2'
'COL9A3'
'COL10A1'
'COL11A1'
'COL11A2'
'COL12A1'
'COL13A1'
'COL16A1'
'COL19A1'
'COMT'
'COPA'
'KLF6'
'SLC31A2'
'CORT'
'MAP3K8'
'COX4I1'
'COX6A1'
'COX7A1'
'COX7A2'
'COX7B'
'COX10'
'COX11'
'CPE'
'CLDN4'
'CPM'
'CPOX'
'CPT1A'
'CPT2'
'CRABP1'
'CRABP2'
'CRAT'
'ATF2'
'CREM'
'CRH'
'CRHBP'
'CRIP1'
'CRIP2'
'CRMP1'
'HAPLN1'
'CRY1'
'CRY2'
'CRYAB'
'CRYBA2'
'CRYBB1'
'CRYGD'
'CRYGS'
'CRYM'
'CRYZ'
'CS'
'MAPK14'
'CSE1L'
'CSF1R'
'CSF2RA'
'CSNK1G3'
'CSNK2A2'
'VCAN'
'NCAN'
'CSPG4'
'CSRP1'
'CSRP2'
'CST3'
'CSTB'
'CSTF1'
'CSTF3'
'CTBS'
'CTBP1'
'CTBP2'
'CTGF'
'CTH'
'CTNNA1'
'CTNNA2'
'CTNS'
'CTNNB1'
'CTNND2'
'CTPS1'
'CTRL'
'CTSB'
'CTSD'
'CTSH'
'CTSK'
'CTSL'
'CTSV'
'CTSO'
'CTSS'
'CTSZ'
'CUX1'
'CX3CR1'
'CXADR'
'CYB5A'
'CYB561'
'CYBA'
'CYBB'
'CYC1'
'CYP1B1'
'CYP2E1'
'CYP2J2'
'CYP11A1'
'CYP26A1'
'CYP27A1'
'CYP51A1'
'DAB2'
'DACH1'
'DAD1'
'CD55'
'DGKA'
'DGKB'
'DGKG'
'DAP'
'DAPK1'
'DAPK3'
'DARS'
'BRINP1'
'DBI'
'DBN1'
'DBP'
'DCC'
'ECI1'
'DCK'
'DCN'
'DCTD'
'ACE'
'DCTN1'
'DCX'
'DDB2'
'DDC'
'AKR1C1'
'GADD45A'
'DDIT3'
'DDOST'
'DDX1'
'DHX8'
'DDX10'
'DDX11'
'DECR1'
'CFD'
'DFFB'
'TIMM8A'
'GSDME'
'COCH'
'DHCR7'
'DHCR24'
'DHODH'
'DHPS'
'CYB5R3'
'NQO1'
'DIAPH1'
'DIAPH2'
'DIO2'
'DIO3'
'DLD'
'DLG1'
'DLG2'
'DLG3'
'DLG4'
'DLX1'
'DLX2'
'DMBT1'
'DMD'
'SARDH'
'DNM1'
'DMPK'
'DMWD'
'DNA2'
'DNAH5'
'DNAH6'
'DNAH9'
'DNASE1L1'
'DNASE1L2'
'DNASE2'
'DYNC1H1'
'DYNC1I1'
'DYNC1I2'
'DYNC1LI2'
'DNM2'
'DNMT1'
'TRDMT1'
'DOCK1'
'DOK1'
'DPP6'
'DPT'
'DPYD'
'DPYS'
'DPYSL3'
'DRD1'
'DRD2'
'ARID3A'
'DRP2'
'ATN1'
'RCAN1'
'TSC22D3'
'DSP'
'SLC26A2'
'DTNA'
'DTNB'
'HBEGF'
'DTX1'
'DTYMK'
'ECM2'
'DUSP1'
'DUSP2'
'DUSP3'
'DUSP4'
'DUSP6'
'DUSP7'
'DUSP8'
'DUT'
'DVL2'
'DYRK1A'
'E2F1'
'E2F3'
'E2F5'
'E2F6'
'EBF1'
'GPR183'
'ECE1'
'ECHS1'
'ECM1'
'ECT2'
'EDA'
'S1PR1'
'LPAR1'
'EDN1'
'EDN3'
'EDNRA'
'EDNRB'
'PHC2'
'EEF1A1'
'EEF1A2'
'EEF1B2'
'EEF1D'
'EEF1G'
'EEF2'
'EIF2D'
'EFNA1'
'EFNA3'
'EFNA5'
'EFNB1'
'EFNB2'
'EFNB3'
'CELSR3'
'CELSR2'
'MEGF8'
'MEGF9'
'EGFR'
'EGR1'
'EGR2'
'EGR3'
'EGR4'
'EIF1AX'
'EIF2S1'
'EIF2B1'
'EIF4A2'
'EIF4E'
'EIF4EBP1'
'EIF4EBP2'
'EIF4G1'
'EIF5'
'SERPINB1'
'ELAVL2'
'ELAVL3'
'ELAVL4'
'ELF1'
'ELF2'
'ELF4'
'ELK1'
'ELK3'
'ELN'
'EML1'
'EMP1'
'EMP2'
'EMP3'
'EMX1'
'EMX2'
'ENDOG'
'ENG'
'ENO1'
'ENO2'
'ENO3'
'ENSA'
'SLC29A1'
'EPAS1'
'EPB41'
'EPB41L2'
'DMTN'
'STOM'
'EPHA3'
'EPHA4'
'EPHA5'
'EPHB1'
'EPHB2'
'EPHB3'
'EPHB6'
'EPHX1'
'EPHX2'
'STX2'
'CLN8'
'EPRS'
'EPS8'
'NR2F6'
'ERBB2'
'ERBB3'
'ERBB4'
'ERCC1'
'ERCC2'
'EYA4'
'ERF'
'ERG'
'ESRRA'
'ESRRB'
'ESRRG'
'ETFB'
'ETFDH'
'ETS1'
'ETS2'
'ETV1'
'ETV5'
'ETV6'
'EVI2A'
'EVI2B'
'EXT1'
'EXTL1'
'EXTL2'
'EXTL3'
'EYA1'
'EYA2'
'EZH1'
'EZH2'
'F3'
'F7'
'F8'
'F10'
'F12'
'F13A1'
'FAAH'
'FABP3'
'FABP5'
'FABP6'
'FABP7'
'FANCC'
'FANCD2'
'FANCE'
'ACSL1'
'ACSL3'
'ACSL4'
'FAH'
'PTK2B'
'BPTF'
'FANCB'
'FAP'
'FBLN1'
'FARSA'
'FAT1'
'FAU'
'FBLN2'
'FBN1'
'EFEMP1'
'FCER1G'
'FCGR1B'
'FCGR2A'
'FCGR3A'
'FCGRT'
'FDFT1'
'FDPS'
'FDX1'
'FEN1'
'GPC4'
'FES'
'FGF1'
'FGF2'
'FGF9'
'FGF12'
'FGF13'
'FGF14'
'FGFR1'
'FGFR3'
'GPC5'
'FGFR2'
'FGL1'
'FGR'
'FH'
'FHIT'
'FHL1'
'FHL2'
'FHL3'
'FKBP1A'
'FKBP1B'
'FKBP2'
'FKBP4'
'FKBP5'
'FOXF1'
'FOXF2'
'FOXC1'
'FOXS1'
'FOXO1'
'FLI1'
'FLII'
'FLNA'
'FLNB'
'FLNC'
'FLOT2'
'FLT1'
'FLT3'
'FLT4'
'FMO2'
'FMO5'
'FMOD'
'FMR1'
'AFF2'
'FN1'
'FNTA'
'FOLH1'
'FOLR1'
'FOLR2'
'FOS'
'FOSB'
'FOSL2'
'FPGS'
'FPR1'
'FRK'
'FRZB'
'FTL'
'FUCA1'
'FUCA2'
'FUT8'
'KDSR'
'ACKR1'
'FYB1'
'FYN'
'FZD2'
'IFI6'
'G6PD'
'SLC37A4'
'XRCC6'
'GAA'
'GAB1'
'GABBR1'
'GABPA'
'GABPB1'
'GABRA1'
'GABRA2'
'GABRA3'
'GABRA4'
'GABRA5'
'GABRB1'
'GABRB2'
'GABRB3'
'GABRD'
'GABRE'
'GABRG1'
'GABRG2'
'GABRG3'
'GAD1'
'GAD2'
'GAK'
'GALC'
'GALE'
'B4GALNT1'
'GALK2'
'GALR1'
'GALNT1'
'GALT'
'GAMT'
'GANC'
'GAP43'
'GAPDH'
'LRRC32'
'GARS'
'GAS1'
'GAS2'
'GAS6'
'GAS8'
'GATM'
'GBA'
'NIPSNAP2'
'GBE1'
'GBP2'
'GBP3'
'GCDH'
'GCHFR'
'KAT2A'
'GCNT1'
'GCSH'
'GDF10'
'GDI2'
'GEM'
'GFAP'
'GFER'
'GFPT1'
'GFRA1'
'GFRA2'
'GGCX'
'GGT1'
'GGTA1P'
'B4GALT1'
'GGT7'
'GGT5'
'GHR'
'GIPR'
'GJA1'
'GJA4'
'GJB1'
'GK'
'GLA'
'GCLC'
'GCLM'
'GLDC'
'GLI1'
'GLI3'
'GLRA2'
'GLRB'
'GLS'
'GLRX'
'GLUD1'
'GLUL'
'GM2A'
'GMFB'
'GMPR'
'GNA11'
'GNA12'
'GNA15'
'GNAI1'
'GNAL'
'GNAO1'
'GNAQ'
'GNAS'
'GNAZ'
'GNB1'
'GNB2'
'GNB3'
'GNG3'
'GNG4'
'GNG5'
'GNG10'
'GNG11'
'GNL1'
'GNRH1'
'GNS'
'GOLGA1'
'GOLGA3'
'GOLGB1'
'GOT1'
'GOT2'
'GPC1'
'GPD1'
'GPD2'
'GPI'
'GPLD1'
'GPM6A'
'GPM6B'
'CCR10'
'GPR4'
'GPR6'
'GPR17'
'GPR19'
'GPR20'
'GPR21'
'GPR22'
'MCHR1'
'GPR26'
'GPR27'
'GPER1'
'GPR34'
'GPR37'
'FFAR1'
'GRK4'
'GRK5'
'GRK6'
'MKNK2'
'GPT'
'GPX1'
'GPX3'
'GPX7'
'GRB2'
'GRB14'
'RAPGEF1'
'GRIA1'
'GRIA2'
'GRIA3'
'GRIA4'
'GRID1'
'GRID2'
'GRN'
'GRIK1'
'GRIK2'
'GRIK3'
'GRIK4'
'GRIK5'
'GRIN1'
'GRIN2A'
'GRIN2B'
'GRIN2C'
'GRINA'
'NR3C1'
'ARHGAP35'
'GRM1'
'GRM2'
'GRM3'
'GRM4'
'GRM5'
'GRM7'
'GRM8'
'CXCL1'
'CXCL2'
'GRP'
'PDIA3'
'GRPR'
'GRSF1'
'GSK3A'
'GSK3B'
'GSN'
'GSR'
'GSS'
'GSTA4'
'GSTM1'
'GSTM2'
'GSTM3'
'GSTM4'
'GSTM5'
'GSTP1'
'GSTT1'
'GSTZ1'
'MSH6'
'GTF2A2'
'GTF2B'
'GTF2F1'
'GTF2F2'
'GTF2H4'
'GTF3A'
'BRF1'
'GTF3C1'
'GUCA1B'
'GUCY1A1'
'GUCY1B1'
'GUSB'
'GYG1'
'GYPC'
'GYPE'
'GYS1'
'H1F0'
'HIST1H1C'
'H2AFX'
'H2AFZ'
'HIST1H2BD'
'H3F3B'
'HSD17B10'
'HAGH'
'HADHA'
'HADHB'
'HADH'
'HARS'
'HBA1'
'HBA2'
'HBB'
'HBQ1'
'HCCS'
'HCK'
'HCLS1'
'HTT'
'HDAC1'
'HDC'
'HDGF'
'HEXB'
'CFH'
'HGD'
'HGF'
'NRG1'
'HHEX'
'HIP1'
'UBE2K'
'HINT1'
'HIVEP1'
'HIVEP2'
'HK1'
'HK2'
'HLA-A'
'HLA-B'
'HLA-C'
'HLA-DMA'
'HLA-DMB'
'HLA-DOA'
'HLA-DPA1'
'HLA-DPB1'
'HLA-DQB1'
'HLA-DRA'
'HLA-DRB1'
'HLA-DRB5'
'HLF'
'HLA-E'
'HLA-F'
'HLA-G'
'HLA-H'
'HLA-J'
'MR1'
'HLCS'
'HMBS'
'HMGB1'
'HMGB2'
'HMGB3'
'HMGN1'
'HMGN2'
'HMGCR'
'HMGCS1'
'HMGA1'
'HMOX1'
'HMOX2'
'NR4A1'
'HMX1'
'ONECUT1'
'HNMT'
'SLC29A2'
'HNRNPA2B1'
'HNRNPC'
'HNRNPF'
'HNRNPH1'
'HNRNPH3'
'HNRNPU'
'TLX2'
'HPCA'
'HOXD1'
'HPCAL1'
'HPGD'
'HPN'
'HPR'
'HPRT1'
'HPS1'
'HRAS'
'AGFG2'
'HRH1'
'HRC'
'HRH2'
'PRMT2'
'HES1'
'HSBP1'
'HSD11B1'
'HSD11B2'
'HSD17B3'
'HSD17B4'
'HSF2'
'HSF4'
'DNAJB2'
'DNAJA1'
'HSPA1A'
'HSPA1L'
'HSPA2'
'HSPA6'
'HSPA8'
'HSPB1'
'HSPB2'
'IGSF3'
'HSP90AB1'
'HSPD1'
'HSPE1'
'DNAJB1'
'DNAJC4'
'NDST1'
'FOXN2'
'HTR1A'
'HTR1E'
'HTR1F'
'HTR2A'
'HTR2C'
'HTR4'
'HTR5A'
'HTR7'
'TNC'
'IARS'
'ICA1'
'ICAM2'
'ICAM3'
'MRPL58'
'ID1'
'ID2'
'ID3'
'ID4'
'IDE'
'IDH1'
'IDH2'
'IDH3A'
'IDH3B'
'IDH3G'
'IDI1'
'IDS'
'IFI16'
'IFI27'
'IFI35'
'SP110'
'IFIT2'
'IFIT1'
'IFIT3'
'IFNAR2'
'IFNGR1'
'IFNGR2'
'IGBP1'
'IGF1'
'IGFALS'
'IGFBP2'
'IGFBP3'
'IGFBP5'
'IGFBP6'
'IGFBP7'
'CYR61'
'IGHMBP2'
'IGSF1'
'IKBKB'
'IL1B'
'IL1RAP'
'IL3RA'
'IL4R'
'IL6R'
'IL6ST'
'IL7R'
'IL10RA'
'IL10RB'
'IL11RA'
'IL12RB2'
'IL13RA1'
'IL13RA2'
'IL15'
'IL15RA'
'FOXK2'
'ILF2'
'ILK'
'IMPA1'
'IMPA2'
'IMPDH1'
'INCENP'
'ING1'
'ING2'
'INHA'
'INHBA'
'INHBB'
'INPP1'
'INPP4A'
'INPP5A'
'INPP5B'
'INPP5D'
'INSIG1'
'INSM1'
'INSR'
'EIF3E'
'IPP'
'IPW'
'ITGA6'
'IRF2'
'IRF5'
'IRF7'
'IRS1'
'ISG20'
'ISL1'
'ISLR'
'ITGA1'
'ITGA2'
'ITGA2B'
'ITGA3'
'ITGA5'
'ITGA7'
'ITGA9'
'ITGAE'
'ITGAM'
'ITGAV'
'ITGAX'
'ITGB1'
'ITGB2'
'ITGB4'
'EIF6'
'ITGB5'
'ITGB7'
'ITGB8'
'ITIH4'
'ITPA'
'ITPK1'
'ITPKA'
'ITPKB'
'ITPR1'
'ITPR2'
'ITPR3'
'JAG2'
'JAK1'
'JAK2'
'JAK3'
'JUN'
'JUNB'
'JUND'
'JUP'
'ANOS1'
'CD82'
'KCNA1'
'KCNA2'
'KCNA3'
'KCNA4'
'KCNA5'
'KCNB1'
'KCNC1'
'KCNC2'
'KCNC3'
'KCND2'
'KCND3'
'KCNF1'
'KCNG1'
'KCNH1'
'KCNH2'
'KCNJ2'
'KCNJ3'
'KCNJ4'
'KCNJ5'
'KCNJ6'
'KCNJ8'
'KCNJ9'
'KCNJ10'
'KCNJ11'
'KCNJ12'
'KCNJ14'
'KCNJ16'
'KCNK1'
'KCNK2'
'KCNK3'
'KCNMA1'
'KCNMB1'
'KCNN1'
'KCNN2'
'KCNN3'
'KCNN4'
'KCNQ1'
'KCNQ2'
'KCNQ3'
'KCNS1'
'KCNS2'
'KCNS3'
'KDR'
'KHK'
'KIF2A'
'KIF3C'
'KIF5A'
'KIF5B'
'KIF5C'
'KIT'
'KLKB1'
'KLRC1'
'KLRC2'
'KLRC3'
'KNG1'
'KLC1'
'KIF25'
'KPNA2'
'KPNA4'
'KPNA5'
'IPO5'
'KRAS'
'KRT10'
'KRT17'
'KRT19'
'KRT31'
'KRT83'
'KRT86'
'KTN1'
'L1CAM'
'LAG3'
'LAMA2'
'LAMA3'
'LAMA4'
'LAMA5'
'LAMB1'
'LAMB2'
'LAMB3'
'LAMC1'
'LAMP1'
'LAMP2'
'RPSA'
'STMN1'
'LASP1'
'LBR'
'LCAT'
'LCP1'
'LCP2'
'LDHA'
'LDHB'
'LDLR'
'LEPR'
'LFNG'
'LGALS1'
'LGALS2'
'LGALS3'
'LGALS3BP'
'LGALS8'
'LIFR'
'LIG1'
'LIG4'
'ABLIM1'
'LIMK1'
'LIMK2'
'LIMS1'
'LIPA'
'LIPC'
'LIPE'
'FADS1'
'LLGL2'
'FADS3'
'LMAN1'
'LMNA'
'LMO1'
'LMO2'
'LMO7'
'VWA5A'
'LOR'
'LOXL1'
'LOXL2'
'LPL'
'LPP'
'LRP1'
'LRP2'
'LRP3'
'LRP4'
'LRP6'
'LRP5'
'LRPAP1'
'LSAMP'
'LSP1'
'LSS'
'LTA4H'
'LTB'
'LTBP1'
'LTBP3'
'LTBR'
'LTK'
'LY6E'
'LY6H'
'LYN'
'TM4SF1'
'EPCAM'
'NBR1'
'MARCKS'
'MAD2L1'
'SMAD1'
'SMAD2'
'SMAD3'
'SMAD5'
'SMAD6'
'SMAD7'
'SMAD9'
'MAF'
'MAFG'
'MAG'
'MAL'
'MAN1A1'
'MAN2A2'
'MAN2C1'
'MAN2A1'
'MAN2B1'
'MANBA'
'MAOA'
'MAOB'
'MAP1A'
'MAP1B'
'MAP2'
'MAP4'
'MAP6'
'MAPT'
'MARK1'
'MARS'
'MAT2A'
'MATK'
'MATN2'
'MATN3'
'MAX'
'MAZ'
'MBD1'
'MBP'
'MC1R'
'MCAM'
'MCC'
'CHST6'
'MCF2'
'MCL1'
'MCM3'
'MCM4'
'MCM5'
'MCM6'
'MCM7'
'CD46'
'ADAM11'
'DNAJB9'
'MDH1'
'MDH2'
'MDK'
'MDM2'
'MDM4'
'ME1'
'MEA1'
'MEF2A'
'MEF2C'
'MEF2D'
'MEIS1'
'MEIS2'
'MEIS3P1'
'MAP3K1'
'MAP3K3'
'MAP3K4'
'MAP3K5'
'RAB8A'
'MEN1'
'MEST'
'MET'
'METTL1'
'MFAP1'
'MFAP3'
'MFAP4'
'MFGE8'
'MELTF'
'MFNG'
'MGAT5'
'KITLG'
'MGP'
'MGST1'
'MGST2'
'MGST3'
'CD99'
'MID1'
'MITF'
'MKLN1'
'MLF1'
'MAP3K9'
'MAP3K11'
'AFF1'
'MLLT6'
'FOXO4'
'NR3C2'
'MMP14'
'MMP15'
'MMP16'
'MMP17'
'ALDH6A1'
'MN1'
'MNDA'
'MNT'
'MOBP'
'MOCS1'
'MOCS2'
'MOG'
'MOV10'
'CD200'
'MPI'
'MPL'
'MPP1'
'MPP2'
'MPP3'
'MPST'
'MRC1'
'ABCC1'
'MYO1B'
'CITED1'
'MSH2'
'MSN'
'MSRA'
'MST1'
'MSX1'
'MT1A'
'MT1E'
'MT1F'
'MT1G'
'MT1JP'
'MT1M'
'MT1L'
'MT1X'
'MT2A'
'MTAP'
'MTF1'
'NUDT1'
'MTHFD1'
'MTIF2'
'MTM1'
'MYO1F'
'MTTP'
'MTR'
'MTRR'
'TRIM37'
'MUTYH'
'MVD'
'MVK'
'MX1'
'MX2'
'MXI1'
'MYB'
'MYBL1'
'MYBPC1'
'MYBPC2'
'MYC'
'MYCL'
'MYCN'
'MYD88'
'GADD45B'
'MYH3'
'MYH7'
'MYH10'
'MYH11'
'MYL5'
'MYL6'
'MYLK'
'MYO1C'
'MYO1D'
'MYO1E'
'MYO5A'
'MYO5B'
'MYO6'
'MYO7A'
'MYO9B'
'MYO10'
'PPP1R12A'
'MYT1'
'NAB2'
'NACA'
'NAGA'
'NAGLU'
'HNRNPM'
'NAIP'
'NAP1L2'
'NAP1L3'
'NARS'
'NASP'
'NCAM1'
'NCAM2'
'NCL'
'NDN'
'NDP'
'NDUFA4'
'NDUFA5'
'NDUFA8'
'NEB'
'NDUFA9'
'NDUFA10'
'NDUFAB1'
'NDUFB2'
'NDUFB3'
'NDUFB6'
'NDUFB9'
'NDUFC2'
'NDUFS2'
'NDUFS3'
'NDUFV1'
'NDUFS4'
'NDUFS5'
'NDUFV2'
'DRG1'
'NEDD4'
'RPL10A'
'NEDD8'
'NEDD9'
'NEFM'
'NEFH'
'NELL1'
'NEFL'
'NEK1'
'NEK2'
'NEK3'
'NELL2'
'NEO1'
'NEU1'
'NEUROD1'
'NEUROD2'
'NF2'
'NFATC1'
'NFIA'
'NFATC3'
'NFE2L1'
'NFE2L2'
'NFIB'
'NFIC'
'NFIL3'
'NFIX'
'NFKB1'
'NFKBIA'
'NFKBIB'
'NFKBIE'
'NFX1'
'NFYA'
'NFYB'
'NFYC'
'SNU13'
'NHS'
'NINJ2'
'NIT1'
'NKG7'
'NKTR'
'NKX2-2'
'NKX3-1'
'NNAT'
'NMB'
'NME1'
'NME4'
'NQO2'
'NMT1'
'NNMT'
'NOP2'
'NOS1'
'NOS2'
'NOTCH1'
'NPY'
'NOTCH2'
'NOTCH4'
'NOV'
'NOVA1'
'NOVA2'
'PNP'
'NPAS1'
'NPAS2'
'NPC1'
'NPHP1'
'NPPA'
'NPPB'
'NPPC'
'NPR3'
'NPTX1'
'NPTX2'
'NPY1R'
'NPY2R'
'NPY5R'
'NRAP'
'NRCAM'
'NRDC'
'NRGN'
'YBX1'
'NSF'
'NT5E'
'NTRK2'
'NTRK3'
'ROR1'
'DDR2'
'NTSR1'
'NUCB2'
'NUMA1'
'NR4A2'
'NVL'
'GPR143'
'OAS1'
'OAS3'
'OAT'
'TBC1D25'
'OAZ1'
'OAZ2'
'OCA2'
'OCRL'
'ODC1'
'ODF2'
'OGG1'
'OLR1'
'OMG'
'OPA1'
'TNFRSF11B'
'OPHN1'
'OPRK1'
'OPRL1'
'OPRM1'
'ORC2'
'ORC4'
'SLC22A18'
'CLDN11'
'OTX1'
'OVGP1'
'OXA1L'
'OXCT1'
'OXTR'
'P2RX4'
'P2RX5'
'P2RX7'
'P2RY1'
'P2RY6'
'P4HA1'
'PA2G4'
'PCSK6'
'PAFAH1B1'
'PAFAH1B2'
'PAFAH1B3'
'PAFAH2'
'PRDX1'
'PAH'
'SERPINB2'
'PAK1'
'PAK2'
'PAK3'
'PALM'
'PAM'
'CNTN3'
'PRKN'
'PARN'
'PAWR'
'PAX6'
'PDCL'
'PBX1'
'PBX3'
'PC'
'PCBD1'
'PCCA'
'PCDH1'
'PCDHGC3'
'PCDH7'
'PCDH8'
'PCK2'
'PCM1'
'PCMT1'
'PCNA'
'PCNT'
'PCOLCE'
'CHMP1A'
'PCP4'
'PCSK1'
'PCSK5'
'PCSK2'
'PDCD2'
'PDE1A'
'PDE1C'
'PDE2A'
'PDE3A'
'PDE3B'
'PDE4A'
'PDE4B'
'PDE4C'
'PDE4D'
'PDE7A'
'PDE8A'
'PDE9A'
'PDE1B'
'PDGFA'
'PDGFB'
'PDGFRA'
'PDGFRL'
'PDE6B'
'PDGFRB'
'PDHA1'
'PDHB'
'PDK1'
'PDK2'
'PDK3'
'PDK4'
'ENPP1'
'ENPP2'
'PDPK1'
'SLC26A4'
'PDYN'
'PECAM1'
'SERPINF1'
'PENK'
'PEPD'
'PER1'
'GATB'
'PEX6'
'PEX10'
[truncated: 8,028 more rows]

## Sheet: Sheet2
'A1BG'
'A2M'
'SERPINA3'
'AARS'
'ABCA1'
'ABCA2'
'ABCA3'
'ABCB7'
'ABCF1'
'ABL1'
'ABR'
'ACAA1'
'ACACA'
'ACACB'
'ACADL'
'ACADM'
'ACADVL'
'ACAT2'
'ASIC2'
'ASIC1'
'ACHE'
'ACO1'
'ACO2'
'ACOX1'
'ACP1'
'ACP2'
'ACP5'
'ACTA1'
'ACTA2'
'ACTC1'
'ACTG1'
'ACTG2'
'ACTN4'
'ACTL6A'
'ACTN1'
'ACTN2'
'ACVR1'
'ACVR1B'
'ACVR2A'
'ACVR2B'
'ACVRL1'
'ACYP1'
'ACYP2'
'ADA'
'ADAM8'
'ADARB1'
'ADARB2'
'ADCY1'
'ADCY2'
'ADCY5'
'ADCY6'
'ADCY7'
'ADCY8'
'ADCY9'
'ADCYAP1'
'ADCYAP1R1'
'ADD2'
'ADD3'
'ADH5'
'ADK'
'ADM'
'ADORA1'
'ADORA2B'
'PARP1'
'PARP4'
'ADRA1D'
'ADRA1B'
'ADRA2A'
'ADRA2C'
'ADRB1'
'ADRB2'
'GRK2'
'GRK3'
'ADSL'
'ADSS'
'AP2A1'
'AP2A2'
'AP1B1'
'AP2B1'
'AEBP1'
'AES'
'AFG3L1P'
'AGA'
'ACAN'
'AGER'
'JAG1'
'AGT'
'APLNR'
'NR0B1'
'AHR'
'AHSG'
'AIF1'
'AK1'
'AK2'
'ALAD'
'ALAS1'
'ALB'
'ALCAM'
'ALDH1A1'
'ALDH2'
'ALDH1B1'
'ALDH1A3'
'ALDH3B1'
'ALDH9A1'
'ABCD2'
'ALDOA'
'ALDOC'
'AKR1B1'
'ALOX5'
'ALOX5AP'
'ALOX12B'
'ALOX12P2'
'ALPL'
'ALX3'
'AMH'
'AMPD2'
'AMPD3'
'AMPH'
'BIN1'
'AMT'
'ANG'
'ANGPT1'
'ANGPT2'
'ANK1'
'ANK3'
'SLC25A4'
'SLC25A5'
'SLC25A6'
'ANXA1'
'ANXA2'
'ANXA2P1'
'ANXA3'
'ANXA4'
'ANXA5'
'ANXA6'
'ANXA11'
'AOAH'
'AOC2'
'NUDT2'
'APBA1'
'APBA2'
'APBB1'
'APBB2'
'APC'
'AIRE'
'APEH'
'APEX1'
'BIRC3'
'APLP1'
'APLP2'
'APOC1'
'APOD'
'APOE'
'FAS'
'SHROOM2'
'AQP1'
'AQP4'
'AQP5'
'AQP6'
'AQP9'
'AR'
'ARAF'
'ARF1'
'ARF3'
'ARL4D'
'ARF5'
'ARG2'
'RHOA'
'RHOB'
'RHOC'
'RND3'
'RHOG'
'ARHGAP1'
'ARHGAP4'
'ARHGAP5'
'ARHGAP6'
'ARHGDIA'
'ARHGDIB'
'ARHGDIG'
'ARL2'
'ARL3'
'ARNTL'
'ARRB2'
'STS'
'ARSE'
'ARSF'
'ART3'
'ARVCF'
'ASCL1'
'ASCL2'
'ASGR1'
'ASGR2'
'ASL'
'ASNA1'
'ASPA'
'ASPH'
'ASS1'
'ASTN1'
'ATF1'
'ATF3'
'ATF4'
'ATIC'
'ATM'
'RERE'
'ATOX1'
'ATP1A1'
'ATP1A2'
'ATP1A3'
'ATP1B1'
'ATP1B2'
'ATP1B3'
'ATP2A2'
'ATP2B1'
'ATP2B2'
'ATP2B3'
'ATP2B4'
'ATP4A'
'ATP5F1A'
'ALDH7A1'
'ATP5F1B'
'ATP5MC1'
'ATP5MC3'
'ATP5ME'
'ATP5PF'
'ATP6V1A'
'ATP6V1B2'
'ATP6V0C'
'ATP6V1C1'
'ATP6V1E1'
'ATP6V0B'
'ATP6V1G2'
'ATP6V0A1'
'ATP6AP1'
'ATP7A'
'ATP5PO'
'ATP7B'
'ATR'
'ATRX'
'KIF1A'
'AUH'
'AVP'
'AXL'
'AZGP1'
'B2M'
'BAAT'
'BACH1'
'BAD'
'BAG1'
'ADGRB1'
'ADGRB2'
'ADGRB3'
'BAK1'
'BARD1'
'BBS1'
'BBS2'
'BBS4'
'BCAT1'
'BCAT2'
'BCHE'
'BCKDHB'
'CCND1'
'BCL2'
'BCL2L2'
'BCL3'
'BCL6'
'BCL7A'
'HCN2'
'BCR'
'BDH1'
'BDKRB2'
'BDNF'
'CFB'
'BFSP1'
'BGN'
'BICD1'
'BID'
'PRDM1'
'BLM'
'BLMH'
'BLVRA'
'BMP1'
'BMP2'
'BMP6'
'BMP7'
'BMPR1A'
'BMPR1B'
'BMPR2'
'POLR3D'
'BNIP2'
'BNIP3'
'BNIP3L'
'BOK'
'DST'
'FOXL2'
'BPGM'
'BPHL'
'BRCA1'
'ZFP36L1'
'ZFP36L2'
'BST2'
'BTC'
'BTD'
'KLF9'
'KLF5'
'BTF3'
'BTG1'
'BUB1B'
'BYSL'
'TSPO'
'SERPING1'
'C1QA'
'C1QB'
'C1QC'
'C1R'
'C1S'
'C2'
'C3'
'C3AR1'
'C5'
'C7'
'VPS51'
'MRPL49'
'MPPED2'
'MYRF'
'FMNL1'
'LDLRAD4'
'PTTG1IP'
'MPPED1'
'CA2'
'CA4'
'CA7'
'CA8'
'CA11'
'CA12'
'CACNA1A'
'CACNA1B'
'CACNA1C'
'CACNA1D'
'CACNA1F'
'DDR1'
'CACNA2D1'
'CACNB1'
'CACNB2'
'CACNB3'
'CACNB4'
'CACNG1'
'SLC25A20'
'CAD'
'CALB1'
'CALB2'
'CALD1'
'CALM1'
'CALM3'
'CALR'
'CAMK4'
'CAMK2A'
'CAMK2B'
'CAMK2D'
'CAMK2G'
'CAMLG'
'CAPG'
'CAPN1'
'CAPN2'
'CAPN3'
'CAPNS1'
'CAPS'
'CAST'
'CARS'
'CASP1'
'CASP3'
'CASP4'
'CASP6'
'CASP7'
'CASP9'
'CASP10'
'CASQ1'
'CAT'
'CAV1'
'CAV2'
'RUNX2'
'RUNX1T1'
'CBFA2T3'
'CBFB'
'CBLN1'
'SERPINH1'
'CBR1'
'CBR3'
'CCIN'
'KYAT1'
'CCK'
'CCKBR'
'KRIT1'
'CCNB1'
'CCND2'
'CCNE1'
'CCNF'
'CCNG2'
'CCNH'
'CCNT2'
'CD247'
'CD4'
'CD6'
'CD8A'
'CD8B'
'CD9'
'CD14'
'CD22'
'CD86'
'CD33'
'CD34'
'SCARB1'
'SCARB2'
'CD37'
'CD38'
'ENTPD6'
'ENTPD3'
'ENTPD5'
'CD44'
'CD53'
'CD58'
'CD59'
'CD63'
'CD68'
'CD74'
'CD81'
'ADGRE5'
'CD151'
'CDC6'
'CDC20'
'CDC25B'
'CDC27'
'CDC34'
'CDC42'
'CDH1'
'CDH2'
'CDH3'
'CDH4'
'CDH6'
'CDH7'
'CDH8'
'CDH9'
'CDH10'
'CDH11'
'CDH12'
'CDH13'
'CDH18'
'CDK4'
'CDK5'
'CDK6'
'CDK7'
'CDK9'
'CDKN1A'
'CDKN1B'
'CDKN1C'
'CDKN2A'
'CDKN2C'
'CDKN2D'
'CDKN3'
'CDO1'
'CDR1'
'CDR2'
'CDS1'
'CD52'
'CLGN'
'CEBPA'
'CEBPB'
'CEBPD'
'CEBPG'
'CENPB'
'CENPC'
'CENPE'
'CENPF'
'CETN2'
'CETN3'
'CFL1'
'CFL2'
'CTSC'
'CHAD'
'RCBTB2'
'CHAT'
'RCC1'
'CHD1'
'CHD3'
'CHD4'
'FOXN3'
'CHGA'
'CHGB'
'CHI3L1'
'CHKA'
'CHM'
'CHML'
'CHN1'
'CHN2'
'CHRM1'
'CHRM2'
'LYST'
'CHRM3'
'CHRM5'
'CHRNA2'
'CHRNA3'
'CHRNA4'
'CHRNA7'
'CHUK'
'CIDEA'
'CKB'
'CIRBP'
'TBCB'
'CKMT1B'
'CKMT2'
'CKS1B'
'CKS2'
'AP2M1'
'AP1S1'
'AP2S1'
'AP3S1'
'CLCN2'
'CLCN4'
'CLCN5'
'CLCN6'
'CLU'
'CLIC1'
'CLIC2'
'CLK1'
'CLK3'
'TPP1'
'CLN3'
'CLN5'
'CLNS1A'
'CLPS'
'CLTA'
'CLTB'
'CLTC'
'CCR1'
'CCR5'
'CMKLR1'
'CNGB1'
'PLK3'
'CNN1'
'CNN2'
'CNN3'
'CNP'
'CNR1'
'CNTFR'
'CNTN1'
'COL1A2'
'COL4A2'
'COL4A4'
'COL4A5'
'COL5A1'
'COL5A2'
'COL6A1'
'COL6A2'
'COL7A1'
'COL9A1'
'COL9A2'
'COL9A3'
'COL10A1'
'COL11A1'
'COL11A2'
'COL12A1'
'COL13A1'
'COL16A1'
'COL19A1'
'COMT'
'COPA'
'KLF6'
'SLC31A2'
'CORT'
'MAP3K8'
'COX4I1'
'COX6A1'
'COX7A1'
'COX7A2'
'COX7B'
'COX10'
'COX11'
'CPE'
'CLDN4'
'CPM'
'CPOX'
'CPT1A'
'CPT2'
'CRABP1'
'CRABP2'
'CRAT'
'ATF2'
'CREM'
'CRH'
'CRHBP'
'CRIP1'
'CRIP2'
'CRMP1'
'HAPLN1'
'CRY1'
'CRY2'
'CRYAB'
'CRYBA2'
'CRYBB1'
'CRYGD'
'CRYGS'
'CRYM'
'CRYZ'
'CS'
'MAPK14'
'CSE1L'
'CSF1R'
'CSF2RA'
'CSNK1G3'
'CSNK2A2'
'VCAN'
'NCAN'
'CSPG4'
'CSRP1'
'CSRP2'
'CST3'
'CSTB'
'CSTF1'
'CSTF3'
'CTBS'
'CTBP1'
'CTBP2'
'CTGF'
'CTH'
'CTNNA1'
'CTNNA2'
'CTNS'
'CTNNB1'
'CTNND2'
'CTPS1'
'CTRL'
'CTSB'
'CTSD'
'CTSH'
'CTSK'
'CTSL'
'CTSV'
'CTSO'
'CTSS'
'CTSZ'
'CUX1'
'CX3CR1'
'CXADR'
'CYB5A'
'CYB561'
'CYBA'
'CYBB'
'CYC1'
'CYP1B1'
'CYP2E1'
'CYP2J2'
'CYP11A1'
'CYP26A1'
'CYP27A1'
'CYP51A1'
'DAB2'
'DACH1'
'DAD1'
'CD55'
'DGKA'
'DGKB'
'DGKG'
'DAP'
'DAPK1'
'DAPK3'
'DARS'
'BRINP1'
'DBI'
'DBN1'
'DBP'
'DCC'
'ECI1'
'DCK'
'DCN'
'DCTD'
'ACE'
'DCTN1'
'DCX'
'DDB2'
'DDC'
'AKR1C1'
'GADD45A'
'DDIT3'
'DDOST'
'DDX1'
'DHX8'
'DDX10'
'DDX11'
'DECR1'
'CFD'
'DFFB'
'TIMM8A'
'GSDME'
'COCH'
'DHCR7'
'DHCR24'
'DHODH'
'DHPS'
'CYB5R3'
'NQO1'
'DIAPH1'
'DIAPH2'
'DIO2'
'DIO3'
'DLD'
'DLG1'
'DLG2'
'DLG3'
'DLG4'
'DLX1'
'DLX2'
'DMBT1'
'DMD'
'SARDH'
'DNM1'
'DMPK'
'DMWD'
'DNA2'
'DNAH5'
'DNAH6'
'DNAH9'
'DNASE1L1'
'DNASE1L2'
'DNASE2'
'DYNC1H1'
'DYNC1I1'
'DYNC1I2'
'DYNC1LI2'
'DNM2'
'DNMT1'
'TRDMT1'
'DOCK1'
'DOK1'
'DPP6'
'DPT'
'DPYD'
'DPYS'
'DPYSL3'
'DRD1'
'DRD2'
'ARID3A'
'DRP2'
'ATN1'
'RCAN1'
'TSC22D3'
'DSP'
'SLC26A2'
'DTNA'
'DTNB'
'HBEGF'
'DTX1'
'DTYMK'
'ECM2'
'DUSP1'
'DUSP2'
'DUSP3'
'DUSP4'
'DUSP6'
'DUSP7'
'DUSP8'
'DUT'
'DVL2'
'DYRK1A'
'E2F1'
'E2F3'
'E2F5'
'E2F6'
'EBF1'
'GPR183'
'ECE1'
'ECHS1'
'ECM1'
'ECT2'
'EDA'
'S1PR1'
'LPAR1'
'EDN1'
'EDN3'
'EDNRA'
'EDNRB'
'PHC2'
'EEF1A1'
'EEF1A2'
'EEF1B2'
'EEF1D'
'EEF1G'
'EEF2'
'EIF2D'
'EFNA1'
'EFNA3'
'EFNA5'
'EFNB1'
'EFNB2'
'EFNB3'
'CELSR3'
'CELSR2'
'MEGF8'
'MEGF9'
'EGFR'
'EGR1'
'EGR2'
'EGR3'
'EGR4'
'EIF1AX'
'EIF2S1'
'EIF2B1'
'EIF4A2'
'EIF4E'
'EIF4EBP1'
'EIF4EBP2'
'EIF4G1'
'EIF5'
'SERPINB1'
'ELAVL2'
'ELAVL3'
'ELAVL4'
'ELF1'
'ELF2'
'ELF4'
'ELK1'
'ELK3'
'ELN'
'EML1'
'EMP1'
'EMP2'
'EMP3'
'EMX1'
'EMX2'
'ENDOG'
'ENG'
'ENO1'
'ENO2'
'ENO3'
'ENSA'
'SLC29A1'
'EPAS1'
'EPB41'
'EPB41L2'
'DMTN'
'STOM'
'EPHA3'
'EPHA4'
'EPHA5'
'EPHB1'
'EPHB2'
'EPHB3'
'EPHB6'
'EPHX1'
'EPHX2'
'STX2'
'CLN8'
'EPRS'
'EPS8'
'NR2F6'
'ERBB2'
'ERBB3'
'ERBB4'
'ERCC1'
'ERCC2'
'EYA4'
'ERF'
'ERG'
'ESRRA'
'ESRRB'
'ESRRG'
'ETFB'
'ETFDH'
'ETS1'
'ETS2'
'ETV1'
'ETV5'
'ETV6'
'EVI2A'
'EVI2B'
'EXT1'
'EXTL1'
'EXTL2'
'EXTL3'
'EYA1'
'EYA2'
'EZH1'
'EZH2'
'F3'
'F7'
'F8'
'F10'
'F12'
'F13A1'
'FAAH'
'FABP3'
'FABP5'
'FABP6'
'FABP7'
'FANCC'
'FANCD2'
'FANCE'
'ACSL1'
'ACSL3'
'ACSL4'
'FAH'
'PTK2B'
'BPTF'
'FANCB'
'FAP'
'FBLN1'
'FARSA'
'FAT1'
'FAU'
'FBLN2'
'FBN1'
'EFEMP1'
'FCER1G'
'FCGR1B'
'FCGR2A'
'FCGR3A'
'FCGRT'
'FDFT1'
'FDPS'
'FDX1'
'FEN1'
'GPC4'
'FES'
'FGF1'
'FGF2'
'FGF9'
'FGF12'
'FGF13'
'FGF14'
'FGFR1'
'FGFR3'
'GPC5'
'FGFR2'
'FGL1'
'FGR'
'FH'
'FHIT'
'FHL1'
'FHL2'
'FHL3'
'FKBP1A'
'FKBP1B'
'FKBP2'
'FKBP4'
'FKBP5'
'FOXF1'
'FOXF2'
'FOXC1'
'FOXS1'
'FOXO1'
'FLI1'
'FLII'
'FLNA'
'FLNB'
'FLNC'
'FLOT2'
'FLT1'
'FLT3'
'FLT4'
'FMO2'
'FMO5'
'FMOD'
'FMR1'
'AFF2'
'FN1'
'FNTA'
'FOLH1'
'FOLR1'
'FOLR2'
'FOS'
'FOSB'
'FOSL2'
'FPGS'
'FPR1'
'FRK'
'FRZB'
'FTL'
'FUCA1'
'FUCA2'
'FUT8'
'KDSR'
'ACKR1'
'FYB1'
'FYN'
'FZD2'
'IFI6'
'G6PD'
'SLC37A4'
'XRCC6'
'GAA'
'GAB1'
'GABBR1'
'GABPA'
'GABPB1'
'GABRA1'
'GABRA2'
'GABRA3'
'GABRA4'
'GABRA5'
'GABRB1'
'GABRB2'
'GABRB3'
'GABRD'
'GABRE'
'GABRG1'
'GABRG2'
'GABRG3'
'GAD1'
'GAD2'
'GAK'
'GALC'
'GALE'
'B4GALNT1'
'GALK2'
'GALR1'
'GALNT1'
'GALT'
'GAMT'
'GANC'
'GAP43'
'GAPDH'
'LRRC32'
'GARS'
'GAS1'
'GAS2'
'GAS6'
'GAS8'
'GATM'
'GBA'
'NIPSNAP2'
'GBE1'
'GBP2'
'GBP3'
'GCDH'
'GCHFR'
'KAT2A'
'GCNT1'
'GCSH'
'GDF10'
'GDI2'
'GEM'
'GFAP'
'GFER'
'GFPT1'
'GFRA1'
'GFRA2'
'GGCX'
'GGT1'
'GGTA1P'
'B4GALT1'
'GGT7'
'GGT5'
'GHR'
'GIPR'
'GJA1'
'GJA4'
'GJB1'
'GK'
'GLA'
'GCLC'
'GCLM'
'GLDC'
'GLI1'
'GLI3'
'GLRA2'
'GLRB'
'GLS'
'GLRX'
'GLUD1'
'GLUL'
'GM2A'
'GMFB'
'GMPR'
'GNA11'
'GNA12'
'GNA15'
'GNAI1'
'GNAL'
'GNAO1'
'GNAQ'
'GNAS'
'GNAZ'
'GNB1'
'GNB2'
'GNB3'
'GNG3'
'GNG4'
'GNG5'
'GNG10'
'GNG11'
'GNL1'
'GNRH1'
'GNS'
'GOLGA1'
'GOLGA3'
'GOLGB1'
'GOT1'
'GOT2'
'GPC1'
'GPD1'
'GPD2'
'GPI'
'GPLD1'
'GPM6A'
'GPM6B'
'CCR10'
'GPR4'
'GPR6'
'GPR17'
'GPR19'
'GPR20'
'GPR21'
'GPR22'
'MCHR1'
'GPR26'
'GPR27'
'GPER1'
'GPR34'
'GPR37'
'FFAR1'
'GRK4'
'GRK5'
'GRK6'
'MKNK2'
'GPT'
'GPX1'
'GPX3'
'GPX7'
'GRB2'
'GRB14'
'RAPGEF1'
'GRIA1'
'GRIA2'
'GRIA3'
'GRIA4'
'GRID1'
'GRID2'
'GRN'
'GRIK1'
'GRIK2'
'GRIK3'
'GRIK4'
'GRIK5'
'GRIN1'
'GRIN2A'
'GRIN2B'
'GRIN2C'
'GRINA'
'NR3C1'
'ARHGAP35'
'GRM1'
'GRM2'
'GRM3'
'GRM4'
'GRM5'
'GRM7'
'GRM8'
'CXCL1'
'CXCL2'
'GRP'
'PDIA3'
'GRPR'
'GRSF1'
'GSK3A'
'GSK3B'
'GSN'
'GSR'
'GSS'
'GSTA4'
'GSTM1'
'GSTM2'
'GSTM3'
'GSTM4'
'GSTM5'
'GSTP1'
'GSTT1'
'GSTZ1'
'MSH6'
'GTF2A2'
'GTF2B'
'GTF2F1'
'GTF2F2'
'GTF2H4'
'GTF3A'
'BRF1'
'GTF3C1'
'GUCA1B'
'GUCY1A1'
'GUCY1B1'
'GUSB'
'GYG1'
'GYPC'
'GYPE'
'GYS1'
'H1F0'
'HIST1H1C'
'H2AFX'
'H2AFZ'
'HIST1H2BD'
'H3F3B'
'HSD17B10'
'HAGH'
'HADHA'
'HADHB'
'HADH'
'HARS'
'HBA1'
'HBA2'
'HBB'
'HBQ1'
'HCCS'
'HCK'
'HCLS1'
'HTT'
'HDAC1'
'HDC'
'HDGF'
'HEXB'
'CFH'
'HGD'
'HGF'
'NRG1'
'HHEX'
'HIP1'
'UBE2K'
'HINT1'
'HIVEP1'
'HIVEP2'
'HK1'
'HK2'
'HLA-A'
'HLA-B'
'HLA-C'
'HLA-DMA'
'HLA-DMB'
'HLA-DOA'
'HLA-DPA1'
'HLA-DPB1'
'HLA-DQB1'
'HLA-DRA'
'HLA-DRB1'
'HLA-DRB5'
'HLF'
'HLA-E'
'HLA-F'
'HLA-G'
'HLA-H'
'HLA-J'
'MR1'
'HLCS'
'HMBS'
'HMGB1'
'HMGB2'
'HMGB3'
'HMGN1'
'HMGN2'
'HMGCR'
'HMGCS1'
'HMGA1'
'HMOX1'
'HMOX2'
'NR4A1'
'HMX1'
'ONECUT1'
'HNMT'
'SLC29A2'
'HNRNPA2B1'
'HNRNPC'
'HNRNPF'
'HNRNPH1'
'HNRNPH3'
'HNRNPU'
'TLX2'
'HPCA'
'HOXD1'
'HPCAL1'
'HPGD'
'HPN'
'HPR'
'HPRT1'
'HPS1'
'HRAS'
'AGFG2'
'HRH1'
'HRC'
'HRH2'
'PRMT2'
'HES1'
'HSBP1'
'HSD11B1'
'HSD11B2'
'HSD17B3'
'HSD17B4'
'HSF2'
'HSF4'
'DNAJB2'
'DNAJA1'
'HSPA1A'
'HSPA1L'
'HSPA2'
'HSPA6'
'HSPA8'
'HSPB1'
'HSPB2'
'IGSF3'
'HSP90AB1'
'HSPD1'
'HSPE1'
'DNAJB1'
'DNAJC4'
'NDST1'
'FOXN2'
'HTR1A'
'HTR1E'
'HTR1F'
'HTR2A'
'HTR2C'
'HTR4'
'HTR5A'
'HTR7'
'TNC'
'IARS'
'ICA1'
'ICAM2'
'ICAM3'
'MRPL58'
'ID1'
'ID2'
'ID3'
'ID4'
'IDE'
'IDH1'
'IDH2'
'IDH3A'
'IDH3B'
'IDH3G'
'IDI1'
'IDS'
'IFI16'
'IFI27'
'IFI35'
'SP110'
'IFIT2'
'IFIT1'
'IFIT3'
'IFNAR2'
'IFNGR1'
'IFNGR2'
'IGBP1'
'IGF1'
'IGFALS'
'IGFBP2'
'IGFBP3'
'IGFBP5'
'IGFBP6'
'IGFBP7'
'CYR61'
'IGHMBP2'
'IGSF1'
'IKBKB'
'IL1B'
'IL1RAP'
'IL3RA'
'IL4R'
'IL6R'
'IL6ST'
'IL7R'
'IL10RA'
'IL10RB'
'IL11RA'
'IL12RB2'
'IL13RA1'
'IL13RA2'
'IL15'
'IL15RA'
'FOXK2'
'ILF2'
'ILK'
'IMPA1'
'IMPA2'
'IMPDH1'
'INCENP'
'ING1'
'ING2'
'INHA'
'INHBA'
'INHBB'
'INPP1'
'INPP4A'
'INPP5A'
'INPP5B'
'INPP5D'
'INSIG1'
'INSM1'
'INSR'
'EIF3E'
'IPP'
'IPW'
'ITGA6'
'IRF2'
'IRF5'
'IRF7'
'IRS1'
'ISG20'
'ISL1'
'ISLR'
'ITGA1'
'ITGA2'
'ITGA2B'
'ITGA3'
'ITGA5'
'ITGA7'
'ITGA9'
'ITGAE'
'ITGAM'
'ITGAV'
'ITGAX'
'ITGB1'
'ITGB2'
'ITGB4'
'EIF6'
'ITGB5'
'ITGB7'
'ITGB8'
'ITIH4'
'ITPA'
'ITPK1'
'ITPKA'
'ITPKB'
'ITPR1'
'ITPR2'
'ITPR3'
'JAG2'
'JAK1'
'JAK2'
'JAK3'
'JUN'
'JUNB'
'JUND'
'JUP'
'ANOS1'
'CD82'
'KCNA1'
'KCNA2'
'KCNA3'
'KCNA4'
'KCNA5'
'KCNB1'
'KCNC1'
'KCNC2'
'KCNC3'
'KCND2'
'KCND3'
'KCNF1'
'KCNG1'
'KCNH1'
'KCNH2'
'KCNJ2'
'KCNJ3'
'KCNJ4'
'KCNJ5'
'KCNJ6'
'KCNJ8'
'KCNJ9'
'KCNJ10'
'KCNJ11'
'KCNJ12'
'KCNJ14'
'KCNJ16'
'KCNK1'
'KCNK2'
'KCNK3'
'KCNMA1'
'KCNMB1'
'KCNN1'
'KCNN2'
'KCNN3'
'KCNN4'
'KCNQ1'
'KCNQ2'
'KCNQ3'
'KCNS1'
'KCNS2'
'KCNS3'
'KDR'
'KHK'
'KIF2A'
'KIF3C'
'KIF5A'
'KIF5B'
'KIF5C'
'KIT'
'KLKB1'
'KLRC1'
'KLRC2'
'KLRC3'
'KNG1'
'KLC1'
'KIF25'
'KPNA2'
'KPNA4'
'KPNA5'
'IPO5'
'KRAS'
'KRT10'
'KRT17'
'KRT19'
'KRT31'
'KRT83'
'KRT86'
'KTN1'
'L1CAM'
'LAG3'
'LAMA2'
'LAMA3'
'LAMA4'
'LAMA5'
'LAMB1'
'LAMB2'
'LAMB3'
'LAMC1'
'LAMP1'
'LAMP2'
'RPSA'
'STMN1'
'LASP1'
'LBR'
'LCAT'
'LCP1'
'LCP2'
'LDHA'
'LDHB'
'LDLR'
'LEPR'
'LFNG'
'LGALS1'
'LGALS2'
'LGALS3'
'LGALS3BP'
'LGALS8'
'LIFR'
'LIG1'
'LIG4'
'ABLIM1'
'LIMK1'
'LIMK2'
'LIMS1'
'LIPA'
'LIPC'
'LIPE'
'FADS1'
'LLGL2'
'FADS3'
'LMAN1'
'LMNA'
'LMO1'
'LMO2'
'LMO7'
'VWA5A'
'LOR'
'LOXL1'
'LOXL2'
'LPL'
'LPP'
'LRP1'
'LRP2'
'LRP3'
'LRP4'
'LRP6'
'LRP5'
'LRPAP1'
'LSAMP'
'LSP1'
'LSS'
'LTA4H'
'LTB'
'LTBP1'
'LTBP3'
'LTBR'
'LTK'
'LY6E'
'LY6H'
'LYN'
'TM4SF1'
'EPCAM'
'NBR1'
'MARCKS'
'MAD2L1'
'SMAD1'
'SMAD2'
'SMAD3'
'SMAD5'
'SMAD6'
'SMAD7'
'SMAD9'
'MAF'
'MAFG'
'MAG'
'MAL'
'MAN1A1'
'MAN2A2'
'MAN2C1'
'MAN2A1'
'MAN2B1'
'MANBA'
'MAOA'
'MAOB'
'MAP1A'
'MAP1B'
'MAP2'
'MAP4'
'MAP6'
'MAPT'
'MARK1'
'MARS'
'MAT2A'
'MATK'
'MATN2'
'MATN3'
'MAX'
'MAZ'
'MBD1'
'MBP'
'MC1R'
'MCAM'
'MCC'
'CHST6'
'MCF2'
'MCL1'
'MCM3'
'MCM4'
'MCM5'
'MCM6'
'MCM7'
'CD46'
'ADAM11'
'DNAJB9'
'MDH1'
'MDH2'
'MDK'
'MDM2'
'MDM4'
'ME1'
'MEA1'
'MEF2A'
'MEF2C'
'MEF2D'
'MEIS1'
'MEIS2'
'MEIS3P1'
'MAP3K1'
'MAP3K3'
'MAP3K4'
'MAP3K5'
'RAB8A'
'MEN1'
'MEST'
'MET'
'METTL1'
'MFAP1'
'MFAP3'
'MFAP4'
'MFGE8'
'MELTF'
'MFNG'
'MGAT5'
'KITLG'
'MGP'
'MGST1'
'MGST2'
'MGST3'
'CD99'
'MID1'
'MITF'
'MKLN1'
'MLF1'
'MAP3K9'
'MAP3K11'
'AFF1'
'MLLT6'
'FOXO4'
'NR3C2'
'MMP14'
'MMP15'
'MMP16'
'MMP17'
'ALDH6A1'
'MN1'
'MNDA'
'MNT'
'MOBP'
'MOCS1'
'MOCS2'
'MOG'
'MOV10'
'CD200'
'MPI'
'MPL'
'MPP1'
'MPP2'
'MPP3'
'MPST'
'MRC1'
'ABCC1'
'MYO1B'
'CITED1'
'MSH2'
'MSN'
'MSRA'
'MST1'
'MSX1'
'MT1A'
'MT1E'
'MT1F'
'MT1G'
'MT1JP'
'MT1M'
'MT1L'
'MT1X'
'MT2A'
'MTAP'
'MTF1'
'NUDT1'
'MTHFD1'
'MTIF2'
'MTM1'
'MYO1F'
'MTTP'
'MTR'
'MTRR'
'TRIM37'
'MUTYH'
'MVD'
'MVK'
'MX1'
'MX2'
'MXI1'
'MYB'
'MYBL1'
'MYBPC1'
'MYBPC2'
'MYC'
'MYCL'
'MYCN'
'MYD88'
'GADD45B'
'MYH3'
'MYH7'
'MYH10'
'MYH11'
'MYL5'
'MYL6'
'MYLK'
'MYO1C'
'MYO1D'
'MYO1E'
'MYO5A'
'MYO5B'
'MYO6'
'MYO7A'
'MYO9B'
'MYO10'
'PPP1R12A'
'MYT1'
'NAB2'
'NACA'
'NAGA'
'NAGLU'
'HNRNPM'
'NAIP'
'NAP1L2'
'NAP1L3'
'NARS'
'NASP'
'NCAM1'
'NCAM2'
'NCL'
'NDN'
'NDP'
'NDUFA4'
'NDUFA5'
'NDUFA8'
'NEB'
'NDUFA9'
'NDUFA10'
'NDUFAB1'
'NDUFB2'
'NDUFB3'
'NDUFB6'
'NDUFB9'
'NDUFC2'
'NDUFS2'
'NDUFS3'
'NDUFV1'
'NDUFS4'
'NDUFS5'
'NDUFV2'
'DRG1'
'NEDD4'
'RPL10A'
'NEDD8'
'NEDD9'
'NEFM'
'NEFH'
'NELL1'
'NEFL'
'NEK1'
'NEK2'
'NEK3'
'NELL2'
'NEO1'
'NEU1'
'NEUROD1'
'NEUROD2'
'NF2'
'NFATC1'
'NFIA'
'NFATC3'
'NFE2L1'
'NFE2L2'
'NFIB'
'NFIC'
'NFIL3'
'NFIX'
'NFKB1'
'NFKBIA'
'NFKBIB'
'NFKBIE'
'NFX1'
'NFYA'
'NFYB'
'NFYC'
'SNU13'
'NHS'
'NINJ2'
'NIT1'
'NKG7'
'NKTR'
'NKX2-2'
'NKX3-1'
'NNAT'
'NMB'
'NME1'
'NME4'
'NQO2'
'NMT1'
'NNMT'
'NOP2'
'NOS1'
'NOS2'
'NOTCH1'
'NPY'
'NOTCH2'
'NOTCH4'
'NOV'
'NOVA1'
'NOVA2'
'PNP'
'NPAS1'
'NPAS2'
'NPC1'
'NPHP1'
'NPPA'
'NPPB'
'NPPC'
'NPR3'
'NPTX1'
'NPTX2'
'NPY1R'
'NPY2R'
'NPY5R'
'NRAP'
'NRCAM'
'NRDC'
'NRGN'
'YBX1'
'NSF'
'NT5E'
'NTRK2'
'NTRK3'
'ROR1'
'DDR2'
'NTSR1'
'NUCB2'
'NUMA1'
'NR4A2'
'NVL'
'GPR143'
'OAS1'
'OAS3'
'OAT'
'TBC1D25'
'OAZ1'
'OAZ2'
'OCA2'
'OCRL'
'ODC1'
'ODF2'
'OGG1'
'OLR1'
'OMG'
'OPA1'
'TNFRSF11B'
'OPHN1'
'OPRK1'
'OPRL1'
'OPRM1'
'ORC2'
'ORC4'
'SLC22A18'
'CLDN11'
'OTX1'
'OVGP1'
'OXA1L'
'OXCT1'
'OXTR'
'P2RX4'
'P2RX5'
'P2RX7'
'P2RY1'
'P2RY6'
'P4HA1'
'PA2G4'
'PCSK6'
'PAFAH1B1'
'PAFAH1B2'
'PAFAH1B3'
'PAFAH2'
'PRDX1'
'PAH'
'SERPINB2'
'PAK1'
'PAK2'
'PAK3'
'PALM'
'PAM'
'CNTN3'
'PRKN'
'PARN'
'PAWR'
'PAX6'
'PDCL'
'PBX1'
'PBX3'
'PC'
'PCBD1'
'PCCA'
'PCDH1'
'PCDHGC3'
'PCDH7'
'PCDH8'
'PCK2'
'PCM1'
'PCMT1'
'PCNA'
'PCNT'
'PCOLCE'
'CHMP1A'
'PCP4'
'PCSK1'
'PCSK5'
'PCSK2'
'PDCD2'
'PDE1A'
'PDE1C'
'PDE2A'
'PDE3A'
'PDE3B'
'PDE4A'
'PDE4B'
'PDE4C'
'PDE4D'
'PDE7A'
'PDE8A'
'PDE9A'
'PDE1B'
'PDGFA'
'PDGFB'
'PDGFRA'
'PDGFRL'
'PDE6B'
'PDGFRB'
'PDHA1'
'PDHB'
'PDK1'
'PDK2'
'PDK3'
'PDK4'
'ENPP1'
'ENPP2'
'PDPK1'
'SLC26A4'
'PDYN'
'PECAM1'
'SERPINF1'
'PENK'
'PEPD'
'PER1'
'GATB'
'PEX6'
'PEX10'
'PEX12'
[truncated: 8,027 more rows]
