# Supplementary material for: Longitudinal multi-omics alterations response to 8-week risperidone monotherapy: Evidence linking cortical thickness, transcriptomics and epigenetics
Source: Front Psychiatry. 2023 Mar 2;14:1127353. doi: 10.3389/fpsyt.2023.1127353 (PMC10018025; doi:10.3389/fpsyt.2023.1127353)
Supplement: Supplementary file 4 [file Table_4.XLSX]

## Sheet: L_thickness
lh.aparc.thickness	lh_bankssts_thickness	lh_caudalanteriorcingulate_thickness	lh_caudalmiddlefrontal_thickness	lh_cuneus_thickness	lh_entorhinal_thickness	lh_fusiform_thickness	lh_inferiorparietal_thickness	lh_inferiortemporal_thickness	lh_isthmuscingulate_thickness	lh_lateraloccipital_thickness	lh_lateralorbitofrontal_thickness	lh_lingual_thickness	lh_medialorbitofrontal_thickness	lh_middletemporal_thickness	lh_parahippocampal_thickness	lh_paracentral_thickness	lh_parsopercularis_thickness	lh_parsorbitalis_thickness	lh_parstriangularis_thickness	lh_pericalcarine_thickness	lh_postcentral_thickness	lh_posteriorcingulate_thickness	lh_precentral_thickness	lh_precuneus_thickness	lh_rostralanteriorcingulate_thickness	lh_rostralmiddlefrontal_thickness	lh_superiorfrontal_thickness	lh_superiorparietal_thickness	lh_superiortemporal_thickness	lh_supramarginal_thickness	lh_frontalpole_thickness	lh_temporalpole_thickness	lh_transversetemporal_thickness	lh_insula_thickness	lh_MeanThickness_thickness	BrainSegVolNotVent	eTIV
N01_3d	2.736	2.871	2.7	2.038	3.867	2.932	2.629	2.931	2.34	2.444	2.821	1.999	2.775	2.955	3.221	2.493	2.812	2.835	2.601	1.636	2.256	2.507	2.736	2.56	2.905	2.48	2.855	2.49	3.016	2.716	2.741	3.421	2.208	3.249	2.6595	1473653	1.96274e+06
N02_3d	2.635	2.742	2.658	1.843	3.016	2.758	2.463	2.869	2.483	2.199	2.637	2.047	2.662	2.856	2.568	2.281	2.518	2.723	2.415	1.404	1.986	2.367	2.61	2.353	2.92	2.427	2.883	2.119	2.69	2.396	2.782	3.396	2.034	2.767	2.48555	993592	1.27805e+06
N03_3d	2.65	2.627	2.652	1.715	3.425	2.783	2.472	2.845	2.719	2.225	2.666	1.859	2.644	2.922	2.576	2.483	2.755	2.702	2.536	1.585	2.102	2.717	2.696	2.406	2.693	2.457	2.832	2.163	2.861	2.595	2.871	3.542	2.166	3.034	2.54735	1279494	1.68199e+06
N04_3d	2.421	3.034	2.533	1.608	3.471	2.612	2.474	2.75	2.383	2.134	2.51	1.778	2.475	2.75	2.626	2.6	2.808	2.737	2.331	1.397	2.193	2.322	2.671	2.362	2.951	2.281	2.893	2.214	2.841	2.631	3.062	3.397	2.364	2.769	2.46925	1098004	1.39581e+06
N05_3d	2.58	2.81	2.621	1.805	3.264	2.842	2.576	2.794	2.794	2.252	2.555	2.076	2.549	3.016	2.845	2.338	2.656	2.706	2.611	1.496	2.162	2.77	2.594	2.478	3.081	2.365	2.893	2.215	2.978	2.754	2.599	3.805	2.317	2.947	2.55768	1194787	1.52364e+06
N06_3d	2.683	3.101	2.558	1.864	3.6	2.975	2.572	2.988	2.58	2.229	2.624	2.114	2.599	2.909	3.013	2.693	2.772	2.653	2.463	1.555	2.103	2.682	2.711	2.599	3.031	2.383	2.861	2.31	2.899	2.506	3.146	3.898	2.276	3.139	2.59486	1259855	1.6818e+06
N07_3d	2.457	2.666	2.673	1.837	3.739	2.917	2.665	3.047	2.215	2.402	2.827	1.966	2.601	3.14	2.832	2.501	2.588	2.636	2.45	1.426	2.082	2.646	2.641	2.491	3.034	2.478	2.826	2.267	2.953	2.592	2.883	3.947	2.158	3.077	2.59879	1330004	1.705e+06
N08_3d	2.539	2.62	2.566	1.969	2.928	2.878	2.569	3.211	2.569	2.326	2.783	2.027	2.712	3.093	2.735	2.527	2.631	2.988	2.572	1.432	2.059	2.581	2.712	2.443	2.932	2.378	2.778	2.176	3.04	2.542	2.783	3.421	2.542	3.279	2.57421	1440631	1.85674e+06
N09_3d	2.321	2.989	2.774	1.982	3.498	2.822	2.612	2.813	2.29	2.305	2.566	2.035	2.497	2.767	2.817	2.622	2.647	2.528	2.428	1.534	2.304	2.743	2.703	2.462	3.146	2.412	2.923	2.33	2.682	2.588	3.152	3.117	2.298	2.999	2.56216	1119778	1.43855e+06
N10_3d	2.529	3.091	2.746	1.914	3.556	3.03	2.587	2.897	2.588	2.29	2.929	2.01	2.385	2.931	2.988	2.767	2.728	2.861	2.449	1.382	2.327	2.887	2.846	2.642	3.028	2.519	2.995	2.428	2.959	2.848	3.006	3.655	2.439	3.057	2.65753	1031878	1.33193e+06
N11_3d	2.894	3.115	2.729	1.868	3.953	2.81	2.735	3.083	2.552	2.279	2.873	1.916	2.548	3.012	2.898	2.644	2.782	2.838	2.778	1.456	2.1	2.571	2.691	2.524	2.867	2.482	2.982	2.395	3.069	2.669	3.102	3.635	2.266	3.19	2.61399	1107113	1.45559e+06
N12_3d	2.803	3.131	2.778	1.914	4	2.909	2.667	2.85	2.417	2.333	2.75	1.851	2.653	3.208	2.935	2.513	2.706	3.005	2.626	1.462	2.029	2.616	2.713	2.636	2.898	2.675	2.897	2.364	2.986	2.771	3.098	4.23	2.452	3.122	2.64041	1333787	1.6483e+06
N13_3d	2.265	2.918	2.776	1.971	3.754	2.67	2.59	2.972	2.314	2.253	2.746	1.958	2.565	3.077	2.859	2.623	2.737	2.623	2.492	1.652	2.096	2.356	2.776	2.651	2.713	2.61	2.953	2.389	2.779	2.616	2.942	3.876	2.412	3.095	2.61423	1392865	1.83331e+06
N14_3d	2.603	2.826	2.684	1.795	3.766	2.859	2.665	2.925	2.453	2.325	2.841	2.184	2.728	3.109	2.884	2.671	2.775	3.019	2.708	1.531	2.204	2.643	2.781	2.645	2.878	2.685	2.956	2.431	2.943	2.802	2.885	4.001	2.257	3.062	2.67258	1418215	1.74193e+06
N15_3d	2.65	2.649	2.76	1.707	3.08	2.705	2.604	2.838	2.423	2.387	2.806	1.925	2.514	3.015	2.606	2.568	2.68	2.758	2.748	1.568	2.128	2.626	2.669	2.62	2.797	2.517	2.943	2.361	2.785	2.635	2.871	4.008	2.489	3.007	2.60149	1274372	1.67876e+06
N16_3d	2.653	2.87	2.615	1.908	3.406	2.88	2.604	2.886	2.488	2.36	2.819	1.928	2.58	2.987	3.137	2.46	2.609	2.641	2.604	1.538	2.213	2.444	2.724	2.564	3.106	2.445	2.921	2.211	3.066	2.631	3.145	3.609	2.238	3.188	2.59685	1291624	1.59286e+06
N17_3d	2.74	2.578	2.716	1.898	3.589	2.805	2.709	2.796	2.333	2.214	2.837	1.735	2.608	2.979	2.822	2.435	2.748	2.966	2.51	1.433	2.003	2.529	2.682	2.51	3.014	2.548	2.992	2.357	2.994	2.573	2.927	3.614	2.386	3.274	2.57729	979387	1.30618e+06
N18_3d	2.655	2.861	2.831	1.884	3.968	3.038	2.662	3.064	2.349	2.446	2.804	2.188	2.553	3.222	2.909	2.321	2.936	2.962	2.813	1.549	2.7	2.55	2.32	2.666	3	2.815	3.048	2.256	3.088	2.812	3.112	4.308	2.587	3.284	2.74374	1253233	1.70031e+06
N19_3d	2.825	3.027	2.65	2.138	3.74	2.962	2.589	2.958	2.503	2.407	2.869	2.11	2.449	3.051	2.654	2.509	2.892	3.029	2.567	1.591	2.252	2.987	2.719	2.577	3.443	2.606	3.013	2.311	2.921	2.791	3.27	4.01	2.411	3.092	2.66529	1236728	1.70199e+06
N20_3d	2.62	3.113	2.829	1.871	3.19	2.842	2.566	2.844	2.573	2.257	2.718	1.973	2.493	3.045	2.437	2.621	2.82	2.748	2.524	1.708	2.155	2.655	2.727	2.533	3.119	2.613	3	2.328	2.91	2.708	3.161	3.773	2.396	3.121	2.61579	1089513	1.43066e+06
N21_3d	2.696	2.799	2.716	1.917	2.661	2.749	2.541	2.966	2.255	2.26	2.617	2.005	2.409	2.958	2.462	2.495	2.72	2.79	2.362	1.524	2.297	2.49	2.67	2.436	2.904	2.389	2.92	2.317	2.916	2.728	2.953	3.404	2.24	2.931	2.56776	1126909	1.46326e+06
N22_3d	2.682	2.888	2.663	1.727	3.875	2.755	2.562	2.915	2.366	2.212	2.574	1.836	2.491	2.884	2.432	2.492	2.697	2.965	2.473	1.446	2.103	2.694	2.68	2.429	2.829	2.363	2.801	2.308	2.837	2.629	2.888	3.705	2.27	3.103	2.54141	1174324	1.39635e+06
N23_3d	2.864	3.424	2.827	1.916	3.937	3.049	2.859	3.215	2.389	2.483	2.943	2.063	2.63	3.263	2.846	2.83	2.966	2.875	2.811	1.598	2.448	2.897	3.068	2.677	2.975	2.558	3.164	2.494	3.231	2.923	3.284	3.991	2.524	3.267	2.81652	1280751	1.64493e+06
N24_3d	2.634	2.82	2.481	1.657	2.912	2.716	2.507	3.011	2.354	2.209	2.738	1.904	2.643	3.009	2.804	2.608	2.545	2.654	2.545	1.533	2.246	2.437	2.612	2.539	3.03	2.308	2.748	2.297	2.89	2.51	3.471	3.325	2.172	3.075	2.53212	1294283	1.65676e+06
N25_3d	2.857	2.839	2.935	2.048	3.32	2.988	2.649	3.051	2.521	2.288	2.77	2.102	2.712	3.223	3.22	2.649	2.933	3.182	2.773	1.634	2.109	2.795	2.841	2.552	3.171	2.609	3.111	2.383	3.105	2.806	2.865	3.995	2.692	3.34	2.70961	1140340	1.50864e+06
N26_3d	2.554	2.945	2.798	1.926	2.794	2.845	2.563	2.874	2.763	2.247	2.765	1.943	2.648	3.166	2.946	2.604	2.745	2.598	2.814	1.469	2.087	2.584	2.719	2.557	2.807	2.576	2.845	2.117	3.09	2.642	3.19	3.548	2.288	3.305	2.60147	1306292	1.73968e+06
N27_3d	2.543	2.859	2.658	1.908	4.041	2.888	2.701	3.02	2.574	2.384	2.737	2.03	2.541	3.186	2.511	2.38	2.8	3.038	2.717	1.519	2.054	2.674	2.726	2.548	2.894	2.517	2.891	2.292	2.948	2.812	2.911	4.078	2.168	2.974	2.62592	1320891	1.7206e+06
N28_3d	2.419	2.821	2.436	2.075	3.55	2.873	2.637	3.001	2.33	2.343	2.731	1.979	2.409	2.9	3.084	2.441	2.59	2.655	2.449	1.672	2.115	2.522	2.615	2.534	2.879	2.419	2.786	2.241	2.982	2.717	3.272	3.836	2.254	2.978	2.56404	1191606	1.53716e+06
N29_3d	2.846	2.702	2.544	1.735	3.742	2.923	2.462	2.958	2.353	2.265	2.706	1.918	2.492	3.1	2.596	2.613	2.809	2.767	2.424	1.529	1.956	2.743	2.621	2.458	2.84	2.358	2.872	2.172	2.811	2.527	2.408	3.859	1.983	3.178	2.5408	1273273	1.60069e+06
N30_3d	2.474	2.943	2.48	1.802	3.665	2.833	2.447	2.835	2.448	2.151	2.64	1.814	2.564	3.063	2.756	2.533	2.699	2.673	2.534	1.542	2.033	2.802	2.643	2.43	2.701	2.393	2.778	2.294	2.756	2.495	3.256	4.036	2.251	2.919	2.51129	1238617	1.59835e+06
N31_3d	2.663	2.666	2.844	1.972	2.856	2.823	2.495	2.943	2.292	2.396	2.847	1.995	2.485	3.25	3.258	2.417	2.91	2.828	2.634	1.53	2.016	2.942	2.536	2.55	2.949	2.532	3.009	2.271	2.88	2.56	2.599	3.801	2.091	3.215	2.60397	1216123	1.58788e+06
N32_3d	2.644	2.817	2.621	1.859	3.191	3.022	2.674	2.991	2.485	2.323	2.815	1.889	2.696	3.145	2.843	2.539	2.668	2.967	2.57	1.594	2.174	2.84	2.642	2.53	3.099	2.43	2.921	2.228	2.962	2.742	2.888	3.235	2.205	3.207	2.61408	1216277	1.53873e+06
N33_3d	2.861	2.828	2.942	2.121	3.321	3.126	2.755	3.02	2.433	2.552	2.918	2.066	2.729	3.091	3.289	2.513	2.847	3.059	2.661	1.76	2.195	2.716	2.75	2.639	3.25	2.679	3.14	2.415	3.258	2.913	3.336	4.268	2.565	3.061	2.75935	1272929	1.60656e+06
N34_3d	2.817	3.224	2.8	1.959	3.831	2.929	2.673	3.032	2.3	2.322	2.778	2.107	2.57	3.233	2.689	2.567	2.797	2.711	2.637	1.596	2.01	2.523	2.839	2.716	3.197	2.511	3.004	2.381	3.127	2.862	3.028	3.832	2.691	3.141	2.68492	1312947	1.76244e+06
N35_3d	3.001	2.856	2.843	2.092	3.556	2.811	2.607	2.886	2.529	2.311	2.853	2.239	2.748	3.058	2.733	2.637	2.825	3.051	2.693	1.728	2.31	2.698	2.795	2.48	3.048	2.577	3.046	2.416	2.991	2.751	3.051	3.646	2.491	3.175	2.67919	1267290	1.7132e+06
N36_3d	2.486	3.01	2.528	1.774	3.207	2.673	2.42	2.752	2.443	2.234	2.632	1.849	2.617	2.923	2.453	2.297	2.716	2.638	2.576	1.656	1.97	2.51	2.611	2.48	2.606	2.43	2.751	2.235	2.762	2.492	2.857	3.542	2.036	2.999	2.48278	1203481	1.57043e+06
N37_3d	2.464	2.691	2.867	1.818	3.395	2.71	2.549	3.031	2.407	2.211	2.817	1.927	2.578	3.066	2.321	2.64	2.659	2.779	2.533	1.576	2.269	2.446	2.895	2.465	2.747	2.528	2.874	2.288	2.811	2.859	2.7	4.006	2.343	2.804	2.61023	1120068	1.33977e+06
N38_3d	2.535	2.924	2.806	1.797	3.738	2.875	2.642	2.98	2.258	2.215	2.78	1.916	2.72	2.982	2.728	2.376	2.72	2.716	2.62	1.428	2.081	2.673	2.67	2.528	3.024	2.549	3.075	2.274	2.97	2.758	2.802	3.879	2.393	3.161	2.61511	1359395	1.80279e+06
SP17_1_3d	2.358	2.578	2.533	1.671	3.614	2.54	2.497	2.798	2.255	2.076	2.539	1.891	2.361	2.788	2.566	2.397	2.498	2.648	2.422	1.464	1.965	2.331	2.534	2.243	2.786	2.384	2.649	2.105	2.462	2.408	3.121	3.192	1.928	2.672	2.3778	1153343	1.50812e+06
SP17_2_3d	2.31	2.509	2.48	1.711	3.887	2.639	2.394	2.815	2.358	2.091	2.581	1.949	2.455	2.786	2.641	2.306	2.43	2.684	2.298	1.503	1.97	2.367	2.552	2.264	2.913	2.37	2.571	2.057	2.503	2.429	3.06	3.172	2.084	2.666	2.37642	1145568	1.50819e+06
SP19_1_3d	2.941	2.994	2.683	2.073	3.553	2.809	2.722	2.929	2.488	2.37	2.705	1.97	2.555	2.983	2.829	2.431	2.749	2.847	2.543	1.639	1.977	2.569	2.708	2.462	2.978	2.423	2.903	2.205	2.818	2.715	3.016	3.562	2.05	3.082	2.5736	1104845	1.47823e+06
SP19_2_3d	2.892	2.969	2.644	2.162	3.522	2.785	2.69	2.893	2.444	2.39	2.613	2.025	2.623	2.885	2.735	2.6	2.677	2.815	2.485	1.625	1.921	2.572	2.689	2.466	2.765	2.37	2.845	2.204	2.749	2.662	2.927	3.437	2.189	3.006	2.54734	1117635	1.4931e+06
SP20_1_3d	2.409	2.494	2.57	1.784	3.641	2.665	2.488	2.981	2.368	2.175	2.663	1.926	2.464	2.984	2.375	2.329	2.592	2.52	2.465	1.478	2.061	2.4	2.717	2.3	2.863	2.366	2.843	2.222	2.844	2.597	3.495	3.618	2.237	3.127	2.50692	1262894	1.70392e+06
SP20_2_3d	2.345	2.508	2.432	1.793	3.449	2.537	2.469	2.919	2.232	2.188	2.602	1.884	2.395	2.86	2.408	2.365	2.464	2.424	2.376	1.485	2.027	2.439	2.644	2.28	2.885	2.31	2.756	2.18	2.753	2.483	3.28	3.475	2.117	2.857	2.44108	1249785	1.70986e+06
SP21_1_3d	2.36	2.61	2.471	1.732	3.741	2.786	2.438	2.791	2.301	2.154	2.678	1.966	2.423	2.899	2.295	2.582	2.536	2.494	2.373	1.516	1.897	2.215	2.604	2.309	2.643	2.234	2.719	2.199	2.736	2.603	2.643	3.115	2.523	3.005	2.43916	1204612	1.59467e+06
SP21_2_3d	2.302	2.498	2.412	1.76	3.686	2.753	2.432	2.693	2.321	2.162	2.645	1.872	2.385	2.911	2.28	2.53	2.557	2.531	2.472	1.54	2	2.284	2.499	2.353	2.671	2.263	2.715	2.281	2.7	2.672	2.776	3.312	2.321	2.983	2.4405	1218700	1.60345e+06
SP22_1_3d	2.679	2.576	2.886	2.041	4.171	2.776	2.627	2.961	2.439	2.393	3.055	2.023	2.728	3.182	2.847	2.388	2.76	2.855	2.717	1.597	2.078	3.003	2.752	2.651	2.978	2.741	3.033	2.304	2.832	2.63	3.56	3.908	2.311	3.222	2.66021	1208703	1.49793e+06
SP22_2_3d	2.481	2.594	2.67	1.897	3.978	2.671	2.445	2.846	2.287	2.281	2.78	1.977	2.637	3.002	2.724	2.309	2.506	2.684	2.457	1.572	2.082	2.986	2.648	2.49	2.899	2.445	2.801	2.219	2.665	2.392	3.611	3.455	2.457	2.994	2.50799	1173744	1.49895e+06
SP25_1_3d	2.403	2.598	2.587	1.693	3.655	2.73	2.442	2.874	2.353	2.072	2.72	2.005	2.636	2.854	3.398	2.369	2.677	2.582	2.356	1.461	2.13	2.746	2.682	2.298	2.823	2.379	2.811	2.169	2.975	2.543	3.047	4.022	2.044	3.057	2.49921	1080287	1.51883e+06
SP25_2_3d	2.201	2.306	2.448	1.657	3.891	2.589	2.348	2.59	2.417	2.024	2.518	1.864	2.491	2.626	3.264	2.271	2.5	2.402	2.163	1.433	2.049	2.525	2.552	2.17	2.535	2.241	2.655	2.051	2.816	2.424	2.869	4.045	1.879	2.902	2.36669	1053831	1.51839e+06
SP26_1_3d	2.675	3.112	2.715	1.854	3.836	2.931	2.509	3.028	2.247	2.233	2.778	2.014	2.596	3.08	2.607	2.737	2.587	2.816	2.54	1.604	2.365	2.394	2.816	2.445	2.608	2.57	2.95	2.324	2.856	2.805	2.873	3.685	2.396	3.252	2.62135	921479	1.27871e+06
SP26_2_3d	2.634	2.939	2.533	1.775	3.684	2.912	2.373	2.889	2.133	2.145	2.631	2.043	2.441	2.901	2.58	2.508	2.527	2.899	2.516	1.579	2.257	2.49	2.693	2.349	2.522	2.514	2.761	2.186	2.779	2.673	2.643	3.661	2.406	3.155	2.5155	904318	1.28063e+06
SP28_1_3d	2.554	2.714	2.801	1.786	3.681	2.831	2.635	2.919	2.386	2.455	2.692	1.971	2.582	3.051	2.593	2.503	2.816	2.623	2.624	1.557	2.295	2.419	2.688	2.584	3.325	2.493	3.022	2.392	2.825	2.703	2.849	4.065	2.48	2.982	2.63006	1438008	1.88765e+06
SP28_2_3d	2.538	2.699	2.726	1.755	3.666	2.853	2.624	2.951	2.391	2.449	2.702	2	2.535	3.087	2.558	2.443	2.787	2.644	2.528	1.502	2.313	2.373	2.696	2.566	3.31	2.487	2.96	2.425	2.847	2.658	2.844	4.208	2.306	2.99	2.62036	1439585	1.87165e+06
SP29_1_3d	2.497	2.655	2.675	1.898	3.669	2.903	2.587	3.072	2.315	2.436	2.858	1.871	2.603	3.119	2.482	2.476	2.58	2.831	2.606	1.449	2.114	2.664	2.632	2.531	2.913	2.477	2.894	2.329	3.016	2.519	2.995	3.924	2.458	3.19	2.61484	1093042	1.50969e+06
SP30_1_3d	2.577	2.783	2.545	1.85	3.44	2.88	2.506	2.961	2.3	2.321	2.643	2.067	2.61	2.876	2.961	2.402	2.587	2.695	2.408	1.587	2.069	2.514	2.692	2.404	2.769	2.323	2.636	2.2	2.78	2.511	2.362	3.915	2.463	3.156	2.52192	1146097	1.60458e+06
SP30_2_3d	2.595	2.576	2.522	1.763	3.515	2.859	2.498	2.885	2.207	2.236	2.604	2.014	2.51	2.842	3.009	2.445	2.583	2.66	2.359	1.62	2.111	2.489	2.615	2.439	2.86	2.329	2.653	2.176	2.736	2.544	2.548	3.803	2.402	3.07	2.497	1143991	1.60306e+06
SP31_1_3d	2.449	2.79	2.567	1.978	3.872	2.862	2.623	2.746	2.316	2.182	2.776	1.967	2.56	3.006	2.746	2.392	2.518	2.692	2.476	1.536	1.952	2.567	2.608	2.364	3.005	2.345	2.799	2.227	2.866	2.497	3.126	4.355	2.334	3.048	2.52079	1105615	1.51092e+06
SP31_2_3d	2.532	2.829	2.517	1.871	4.114	2.84	2.646	2.735	2.181	2.114	2.647	1.789	2.479	2.976	2.625	2.339	2.498	2.592	2.383	1.506	1.913	2.494	2.55	2.315	2.937	2.315	2.699	2.178	2.794	2.504	3.028	4.384	2.2	2.84	2.46385	1088086	1.48591e+06
SP32_1_3d	2.299	2.82	2.713	1.919	3.533	2.712	2.56	2.866	2.488	2.2	2.812	1.865	2.536	2.845	2.709	2.622	2.621	2.685	2.486	1.643	2.013	2.385	2.707	2.463	3.033	2.469	2.937	2.178	2.867	2.68	2.78	3.403	2.005	3.206	2.54644	1211495	1.5571e+06
SP32_2_3d	2.405	2.753	2.664	2.059	3.454	2.847	2.629	2.815	2.555	2.294	2.943	2.082	2.682	2.853	2.805	2.629	2.645	2.657	2.484	1.709	2.08	2.45	2.637	2.562	3.116	2.375	2.846	2.208	2.815	2.692	2.801	3.479	2.007	3.336	2.57105	1218599	1.55443e+06
SP33_1_3d	2.605	2.738	2.783	1.926	3.474	2.803	2.527	2.764	2.367	2.22	2.78	1.961	2.434	2.861	3.098	2.357	2.639	2.623	2.572	1.629	2.033	2.683	2.68	2.442	2.804	2.403	2.918	2.159	2.985	2.593	3.063	3.927	2.265	3.173	2.54496	1239638	1.62081e+06
SP33_2_3d	2.41	2.808	2.738	1.852	3.36	2.684	2.404	2.661	2.438	2.124	2.692	1.918	2.452	2.759	2.907	2.433	2.539	2.629	2.562	1.64	2.083	2.594	2.655	2.403	2.816	2.325	2.869	2.136	2.874	2.516	3.052	3.899	2.153	2.97	2.48447	1229165	1.63466e+06
SP34_1_3d	2.514	2.729	2.616	2.047	3.63	2.903	2.444	2.724	2.352	2.21	2.739	1.934	2.604	2.993	2.36	2.431	2.636	2.75	2.453	1.479	1.904	2.723	2.583	2.453	2.662	2.356	2.769	2.189	2.701	2.448	2.67	3.481	2.174	3.06	2.48045	1269103	1.70697e+06
SP34_2_3d	2.467	2.556	2.54	1.969	3.554	2.852	2.378	2.653	2.321	2.192	2.715	1.981	2.644	2.871	2.274	2.329	2.507	2.667	2.407	1.506	1.927	2.598	2.535	2.42	2.569	2.258	2.637	2.113	2.657	2.365	2.662	3.469	2.14	3.086	2.42646	1239735	1.70102e+06
SP35_1_3d	2.536	2.721	2.511	1.74	3.369	2.598	2.698	2.882	2.402	2.292	2.599	1.856	2.489	2.884	3.124	2.468	2.655	2.842	2.501	1.357	2.084	2.584	2.602	2.401	2.696	2.338	2.683	2.261	2.876	2.735	2.74	3.402	2.135	3.059	2.50922	1096797	1.42875e+06
SP35_2_3d	2.385	2.614	2.395	1.709	3.348	2.474	2.544	2.77	2.406	2.192	2.514	1.768	2.45	2.8	3.074	2.295	2.512	2.66	2.309	1.348	1.988	2.516	2.529	2.29	2.72	2.21	2.542	2.197	2.717	2.546	2.612	3.393	2.072	2.757	2.39799	1076344	1.42733e+06
SP37_1_3d	2.785	3.116	2.858	2.017	3.502	2.971	2.587	3.039	2.519	2.377	2.921	2.149	2.813	3.228	2.571	2.64	2.832	3.02	2.804	1.662	2.155	2.582	2.711	2.505	3.118	2.616	3.062	2.342	3.014	2.731	3.121	3.851	2.179	3.244	2.69233	1236220	1.64245e+06
SP37_2_3d	2.805	3.042	2.678	1.998	3.45	2.934	2.615	3.082	2.569	2.355	2.856	2.084	2.615	3.154	2.555	2.678	2.803	2.736	2.741	1.689	2.121	2.606	2.724	2.513	3.152	2.515	2.993	2.352	2.987	2.729	2.966	3.931	2.169	3.227	2.66092	1236230	1.64411e+06
SP38_1_3d	2.378	3.224	2.486	1.734	3.417	2.697	2.476	2.769	2.809	2.077	2.504	1.893	2.585	2.802	2.531	2.381	2.381	2.529	2.388	1.467	2.042	2.775	2.698	2.389	3.292	2.33	2.874	2.248	2.963	2.408	2.833	3.358	2.31	2.941	2.49727	976085	1.25426e+06
SP38_2_3d	2.299	3.066	2.426	1.673	3.406	2.665	2.44	2.678	2.536	2.074	2.423	1.874	2.31	2.689	2.506	2.424	2.359	2.398	2.364	1.386	2.065	2.591	2.733	2.353	2.969	2.198	2.724	2.274	2.919	2.395	2.575	3.67	2.212	2.861	2.43933	973876	1.28528e+06
SP40_1_3d	2.656	3.033	2.681	1.827	3.376	2.681	2.547	2.936	2.546	2.166	2.886	2.022	2.747	2.976	2.87	2.457	2.708	2.896	2.556	1.618	2.093	2.648	2.627	2.41	3.378	2.563	2.945	2.276	2.867	2.654	3.143	4.162	2.271	3.153	2.58238	1166890	1.49742e+06
SP40_2_3d	2.622	3.116	2.581	1.775	3.36	2.64	2.496	2.875	2.496	2.112	2.748	1.996	2.473	2.946	2.903	2.416	2.654	2.724	2.478	1.628	2.09	2.655	2.565	2.413	3.086	2.533	2.863	2.222	2.862	2.62	2.812	3.968	2.185	3.181	2.5322	1160762	1.4909e+06
SP41_1_3d	2.701	3.014	2.938	1.848	3.636	2.981	2.727	3.054	2.539	2.5	3.012	2.087	2.738	3.12	2.944	2.709	2.835	2.989	2.643	1.41	2.186	2.738	2.796	2.693	3.193	2.696	3.158	2.438	2.892	2.721	3.433	3.524	2.388	3.42	2.73227	1308535	1.67821e+06
SP41_2_3d	2.675	2.919	2.98	1.819	3.869	2.88	2.651	3.029	2.479	2.441	2.873	2.018	2.553	3.009	2.89	2.648	2.761	2.909	2.599	1.521	1.972	2.651	2.674	2.652	3.011	2.611	3.108	2.333	2.857	2.624	3.366	3.599	2.255	3.262	2.64559	1294090	1.65426e+06
SP42_1_3d	2.591	3.013	2.732	1.867	3.243	2.711	2.586	2.698	2.264	2.184	2.647	1.937	2.418	2.734	2.98	2.655	2.632	2.596	2.492	1.545	2.055	2.795	2.753	2.428	3.013	2.474	2.977	2.317	2.784	2.627	2.865	4.252	2.048	3.206	2.53553	1100666	1.45626e+06
SP43_1_3d	2.63	3.045	2.652	1.826	3.921	2.83	2.467	2.83	2.33	2.146	2.703	1.836	2.438	2.932	2.587	2.567	2.59	2.784	2.365	1.52	2.082	2.823	2.636	2.334	3.173	2.443	2.873	2.252	2.632	2.719	2.904	3.613	2.002	2.912	2.51364	1145106	1.51568e+06
SP43_2_3d	2.622	2.872	2.545	1.833	3.106	2.824	2.381	2.759	2.429	2.135	2.62	1.886	2.417	2.835	2.605	2.033	2.511	2.57	2.157	1.432	2.251	2.478	1.98	2.248	3.16	2.398	2.639	2.16	2.602	2.593	2.684	3.722	2.066	2.94	2.42654	1118221	1.31847e+06
SP46_1_3d	2.636	2.736	2.65	1.765	3.629	2.892	2.578	2.947	2.569	2.4	2.776	1.815	2.727	3.084	2.748	2.507	2.804	3.109	2.492	1.675	2.164	2.719	2.685	2.472	2.973	2.497	2.877	2.344	3.064	2.641	3.12	3.951	2.252	2.899	2.61877	1249729	1.60911e+06
SP46_2_3d	2.67	2.749	2.661	1.774	3.742	2.824	2.524	2.859	2.49	2.335	2.784	1.824	2.653	2.967	2.797	2.538	2.789	3.07	2.538	1.624	2.223	2.553	2.746	2.464	2.865	2.468	2.859	2.362	3.067	2.598	3.023	4.15	2.21	3.081	2.60615	1251551	1.61798e+06
SP47_1_3d	2.714	2.827	2.82	1.898	3.439	2.97	2.586	3.105	2.472	2.31	2.821	1.996	2.7	3.262	2.974	2.498	2.625	2.912	2.524	1.605	2.19	2.943	2.755	2.469	3.03	2.571	2.965	2.258	2.969	2.641	2.648	3.916	2.413	3.11	2.6499	1138209	1.49669e+06
SP47_2_3d	2.596	2.434	2.615	1.861	3.489	2.872	2.439	2.916	2.491	2.199	2.674	1.9	2.571	3.135	2.762	2.326	2.479	2.624	2.366	1.658	2.142	2.762	2.695	2.39	3.041	2.423	2.773	2.199	2.83	2.524	2.814	3.989	2.246	2.962	2.53172	1115998	1.48904e+06
SP49_1_3d	2.588	3.233	2.587	1.844	3.442	2.932	2.734	2.983	2.408	2.3	2.788	2.08	2.633	3.08	3.064	2.591	2.616	2.895	2.408	1.462	2.159	2.889	2.595	2.651	3.155	2.364	2.812	2.289	3.025	2.61	2.699	3.799	2.476	3.163	2.61635	1208860	1.63116e+06
SP49_2_3d	2.649	3.155	2.526	1.817	3.528	2.883	2.735	2.978	2.42	2.369	2.844	1.976	2.649	3.082	3.131	2.59	2.589	3.018	2.391	1.419	2.131	2.814	2.612	2.644	3.125	2.358	2.773	2.308	2.999	2.606	2.392	3.799	2.387	3.122	2.60719	1209318	1.58815e+06
SP51_1_3d	2.426	3.052	2.781	1.922	3.732	3.056	2.728	3.165	2.71	2.368	3.079	2.033	2.673	3.28	2.425	2.729	2.674	2.938	2.677	1.482	2.251	2.724	2.824	2.591	3.077	2.61	2.998	2.396	2.905	2.863	3.773	3.815	2.135	3.281	2.70927	1272247	1.63799e+06
SP51_2_3d	2.418	3.062	2.775	1.872	3.498	2.907	2.645	3.096	2.639	2.3	2.893	2.017	2.734	3.177	2.367	2.642	2.734	2.848	2.592	1.517	2.227	2.621	2.8	2.59	3.016	2.534	2.91	2.339	2.879	2.852	2.973	3.718	2.179	3.103	2.65255	1272401	1.70464e+06
SP52_1_3d	2.492	3.213	2.693	1.915	3.946	2.788	2.572	2.892	2.728	2.268	2.721	1.906	2.539	2.992	3.066	2.502	2.66	2.866	2.727	1.778	2.157	2.727	2.62	2.2	2.829	2.486	3.029	2.244	2.765	2.678	3.109	3.694	2.005	3.073	2.57215	1044590	1.3257e+06
SP52_2_3d	2.461	3.11	2.645	1.878	4.104	2.796	2.508	2.781	2.818	2.272	2.667	1.816	2.499	2.997	3.036	2.522	2.662	3.002	2.649	1.663	2.134	2.821	2.628	2.246	2.676	2.396	2.957	2.215	2.869	2.682	3.097	3.486	2.083	2.824	2.54038	1047937	1.34156e+06
SP54_1_3d	2.494	2.439	2.418	1.949	3.21	2.702	2.505	2.768	2.283	2.223	2.702	2.034	2.497	2.802	2.936	2.39	2.415	2.641	2.342	1.807	2.002	2.28	2.549	2.255	2.704	2.213	2.602	2.202	2.749	2.44	2.402	3.449	2.079	3.239	2.4361	1251093	1.69502e+06
SP54_2_3d	2.506	2.593	2.451	1.901	3.136	2.666	2.509	2.835	2.231	2.253	2.603	1.909	2.328	2.819	2.909	2.456	2.463	2.549	2.298	1.612	1.998	2.349	2.567	2.29	2.654	2.285	2.668	2.256	2.762	2.469	2.315	3.609	1.939	3.211	2.44223	1279279	1.73169e+06
SP55_1_3d	2.576	2.628	2.809	1.797	3.855	2.939	2.493	2.713	2.378	2.292	2.709	1.949	2.463	2.856	2.367	2.429	2.557	2.594	2.314	1.476	2.035	2.459	2.709	2.492	3.03	2.436	2.862	2.339	2.833	2.478	3.386	3.636	2.235	2.857	2.52378	1196034	1.61272e+06
SP55_2_3d	2.306	2.537	2.639	1.745	3.385	2.759	2.282	2.533	2.406	2.111	2.497	1.863	2.294	2.592	2.114	2.432	2.4	2.435	2.215	1.452	1.969	2.383	2.523	2.367	2.797	2.154	2.737	2.21	2.646	2.348	2.779	3.489	2.122	2.667	2.36644	1159222	1.64056e+06
SP56_1_3d	2.494	2.922	2.657	1.955	3.493	2.784	2.48	2.879	2.717	2.273	2.823	1.859	2.526	3.048	2.648	2.542	2.683	3.082	2.754	1.759	2.124	2.531	2.7	2.352	3.001	2.459	2.928	2.208	2.799	2.654	2.967	3.798	2.43	2.985	2.56615	1079516	1.29203e+06
SP57_1_3d	2.675	3.404	2.896	1.989	3.366	2.857	2.724	3.171	2.615	2.433	2.91	1.989	2.711	3.216	2.752	2.719	2.864	3.122	2.647	1.581	2.288	2.988	3.019	2.87	3.168	2.745	3.151	2.455	3.102	2.778	3.785	4.262	2.28	3.347	2.78639	1141806	1.52132e+06
SP57_2_3d	2.642	3.316	2.863	1.965	3.508	2.872	2.686	3.173	2.555	2.418	2.886	2.07	2.678	3.135	2.736	2.697	2.86	2.994	2.506	1.568	2.215	3.006	2.949	2.793	3.057	2.661	3.039	2.405	3.061	2.815	3.79	4.218	2.366	3.339	2.74489	1145126	1.50966e+06
SP58_1_3d	2.416	2.793	2.749	1.771	3.354	2.719	2.644	2.984	2.467	2.184	2.67	1.833	2.653	2.83	2.406	2.469	2.786	2.888	2.731	1.549	2.085	2.752	2.738	2.43	2.851	2.579	2.921	2.268	2.912	2.754	2.845	4.001	2.181	2.885	2.57284	1073918	1.291e+06
SP58_2_3d	2.493	2.871	2.673	1.728	3.213	2.762	2.532	2.879	2.562	2.128	2.669	1.851	2.573	2.745	2.477	2.428	2.638	2.78	2.603	1.588	2.057	2.839	2.726	2.414	3.009	2.491	2.855	2.209	2.869	2.651	2.948	3.862	2.239	3.092	2.52394	1029838	1.11109e+06
SP59_1_3d	2.416	2.989	2.806	1.957	3.733	2.925	2.707	2.884	2.651	2.263	2.746	1.972	2.709	2.977	3.053	2.449	2.834	3.117	2.624	1.755	2.245	2.647	2.806	2.574	3.122	2.664	3.068	2.275	3.074	2.854	2.999	4.152	2.392	3.449	2.67561	1111337	1.39022e+06
SP60_1_3d	2.812	3.164	2.831	1.858	3.698	2.765	2.589	2.997	2.498	2.143	2.9	1.971	2.658	3.155	2.539	2.552	2.723	2.547	2.763	1.694	2.111	2.641	2.688	2.493	3.22	2.509	3.05	2.264	3.089	2.682	2.876	3.896	2.23	3.232	2.61546	1263907	1.66228e+06
SP60_2_3d	2.791	3.143	2.834	1.878	3.856	2.776	2.563	2.998	2.821	2.116	2.862	1.924	2.559	3.145	2.47	2.575	2.761	2.759	2.774	1.603	2.081	2.629	2.631	2.465	3.083	2.525	3.106	2.192	3.13	2.582	2.928	3.966	2.202	3.201	2.60335	1286782	1.67686e+06
SP61_1_3d	2.461	2.758	2.633	1.944	3.501	2.878	2.504	2.948	2.736	2.232	2.828	1.942	2.515	2.952	2.929	2.434	2.58	3.058	2.516	1.545	2.002	2.841	2.594	2.432	2.745	2.248	2.757	2.206	2.938	2.643	2.81	3.645	2.008	2.969	2.53286	1024528	1.36246e+06
SP61_2_3d	2.327	2.852	2.466	1.907	3.14	2.67	2.423	2.769	2.586	2.138	2.672	1.905	2.425	2.688	2.865	2.409	2.5	2.793	2.352	1.569	1.96	2.729	2.575	2.447	2.571	2.124	2.613	2.168	2.752	2.528	2.919	3.778	1.897	2.999	2.43218	1021773	1.38291e+06
SP62_1_3d	2.686	2.751	2.724	1.959	3.439	3.043	2.705	3.258	2.508	2.382	2.952	2.215	2.591	3.155	2.521	2.335	2.718	2.969	2.814	1.526	2.224	2.561	2.74	2.449	2.95	2.615	2.936	2.402	2.981	2.795	3.283	4.078	2.225	3.177	2.6761	1344568	1.80451e+06
SP62_2_3d	2.693	2.825	2.746	1.875	2.921	2.914	2.694	3.126	2.483	2.392	2.879	2.045	2.574	3.1	2.403	2.39	2.635	2.772	2.677	1.504	2.229	2.45	2.746	2.391	2.886	2.531	2.827	2.387	2.94	2.732	3.114	3.865	2.231	3.269	2.62272	1353729	1.81177e+06
SP63_1_3d	2.441	2.705	2.784	1.725	3.472	2.824	2.566	2.931	2.716	2.206	2.823	1.842	2.487	2.843	2.416	2.603	2.576	2.994	2.573	1.791	1.975	2.632	2.717	2.45	3.057	2.493	3.003	2.185	2.752	2.577	2.827	3.633	1.87	2.945	2.55224	1278324	1.66223e+06
SP63_2_3d	2.434	2.734	2.778	1.848	3.439	2.796	2.62	2.942	2.64	2.203	2.831	1.944	2.49	2.826	2.472	2.604	2.524	2.959	2.435	1.882	1.968	2.635	2.701	2.495	3.131	2.398	2.934	2.238	2.721	2.51	2.754	3.72	2.026	2.898	2.54783	1268241	1.64388e+06
SP64_1_3d	2.762	3.081	2.912	1.998	3.818	2.854	2.734	3.083	2.47	2.449	2.854	2.206	2.661	2.974	2.727	2.721	2.933	3.197	2.805	1.63	2.267	2.856	2.825	2.717	2.971	2.684	3.117	2.355	3.021	2.839	2.925	3.951	2.494	3.087	2.72409	1204806	1.53837e+06
SP64_2_3d	2.697	3.165	2.879	1.953	3.531	2.75	2.758	3.023	2.479	2.45	2.876	2.226	2.519	2.888	2.794	2.74	2.893	3.103	2.752	1.645	2.253	2.861	2.86	2.718	3.102	2.609	2.996	2.373	2.944	2.8	2.783	3.962	2.321	3.157	2.69784	1198460	1.56917e+06
SP65_1_3d	2.591	2.738	2.677	1.788	3.387	2.95	2.632	2.959	2.383	2.282	2.885	1.943	2.599	3.025	3.033	2.672	2.91	3.04	2.498	1.467	2.213	2.491	2.819	2.554	3.213	2.525	3.014	2.233	3.162	2.66	3.034	3.392	2.476	3.029	2.64824	1131948	1.48614e+06
SP65_2_3d	2.472	2.699	2.628	1.65	2.977	2.837	2.481	2.901	2.282	2.237	2.793	1.84	2.546	2.96	2.72	2.671	2.747	2.826	2.253	1.479	2.148	2.482	2.831	2.484	3.045	2.394	2.865	2.18	2.986	2.574	2.894	3.823	2.448	2.869	2.55277	1132276	1.51248e+06
SP66_1_3d	2.618	3.004	2.786	2.112	3.193	2.772	2.588	2.895	2.784	2.389	2.472	2.003	2.414	3.083	2.457	2.554	2.595	2.734	2.428	1.874	2.136	2.51	2.772	2.411	2.99	2.453	2.868	2.205	2.698	2.609	2.951	3.445	1.997	2.93	2.55493	951519	1.23658e+06
SP66_2_3d	2.533	2.926	2.769	2.018	3.137	2.697	2.559	2.838	2.684	2.423	2.462	1.949	2.316	3.051	2.462	2.543	2.573	2.767	2.393	1.733	2.093	2.5	2.761	2.401	2.903	2.436	2.823	2.228	2.683	2.625	2.919	3.593	1.893	2.855	2.52677	958247	1.24409e+06
SP67_1_3d	2.438	2.553	2.592	1.839	3.598	2.744	2.415	2.775	2.102	2.241	2.741	1.936	2.465	2.883	2.645	2.361	2.648	2.468	2.465	1.537	2.093	2.403	2.651	2.362	2.66	2.327	2.768	2.193	2.875	2.569	2.621	3.66	2.523	3.094	2.47808	1311962	1.75213e+06
SP67_2_3d	2.47	2.39	2.487	1.875	3.518	2.664	2.398	2.671	2.073	2.22	2.713	2.014	2.369	2.796	2.541	2.364	2.502	2.435	2.337	1.601	2.022	2.403	2.616	2.362	2.576	2.242	2.645	2.099	2.754	2.48	2.679	3.61	2.477	2.954	2.41936	1299657	1.73651e+06
SP68_1_3d	2.324	2.965	2.446	1.75	3.206	2.718	2.48	2.694	2.411	2.156	2.603	1.844	2.459	2.824	2.666	2.331	2.455	2.806	2.238	1.594	1.994	2.494	2.469	2.336	2.549	2.358	2.724	2.107	2.71	2.558	2.839	3.494	2.1	2.902	2.41547	1153376	1.50535e+06
SP68_2_3d	2.253	2.796	2.422	1.738	3.111	2.665	2.429	2.701	2.338	2.212	2.526	1.884	2.383	2.769	2.56	2.279	2.376	2.65	2.157	1.571	1.973	2.471	2.477	2.316	2.779	2.306	2.638	2.084	2.645	2.545	2.796	3.516	2.027	2.941	2.38529	1141229	1.4989e+06
SP70_1_3d	2.529	2.862	2.794	1.866	3.669	3.093	2.728	2.967	2.303	2.339	2.705	2.024	2.714	3.1	2.582	2.457	2.864	2.735	2.663	1.549	2.147	2.723	2.753	2.421	3.034	2.639	3.032	2.36	2.974	2.817	2.649	3.621	2.256	3.135	2.6578	1235092	1.56948e+06
SP70_2_3d	2.246	2.76	2.524	1.766	3.489	2.789	2.456	2.728	2.316	2.164	2.563	1.973	2.519	2.766	2.481	2.287	2.595	2.513	2.435	1.595	2.046	2.593	2.564	2.286	2.734	2.38	2.694	2.158	2.676	2.589	2.649	3.383	2.607	3.191	2.45851	1161576	1.56889e+06
