# Supplementary material for: Longitudinal multi-omics alterations response to 8-week risperidone monotherapy: Evidence linking cortical thickness, transcriptomics and epigenetics
Source: Front Psychiatry. 2023 Mar 2;14:1127353. doi: 10.3389/fpsyt.2023.1127353 (PMC10018025; doi:10.3389/fpsyt.2023.1127353)
Supplement: Supplementary file 5 [file Table_5.XLSX]

## Sheet: R_thickness
rh.aparc.thickness	rh_bankssts_thickness	rh_caudalanteriorcingulate_thickness	rh_caudalmiddlefrontal_thickness	rh_cuneus_thickness	rh_entorhinal_thickness	rh_fusiform_thickness	rh_inferiorparietal_thickness	rh_inferiortemporal_thickness	rh_isthmuscingulate_thickness	rh_lateraloccipital_thickness	rh_lateralorbitofrontal_thickness	rh_lingual_thickness	rh_medialorbitofrontal_thickness	rh_middletemporal_thickness	rh_parahippocampal_thickness	rh_paracentral_thickness	rh_parsopercularis_thickness	rh_parsorbitalis_thickness	rh_parstriangularis_thickness	rh_pericalcarine_thickness	rh_postcentral_thickness	rh_posteriorcingulate_thickness	rh_precentral_thickness	rh_precuneus_thickness	rh_rostralanteriorcingulate_thickness	rh_rostralmiddlefrontal_thickness	rh_superiorfrontal_thickness	rh_superiorparietal_thickness	rh_superiortemporal_thickness	rh_supramarginal_thickness	rh_frontalpole_thickness	rh_temporalpole_thickness	rh_transversetemporal_thickness	rh_insula_thickness	rh_MeanThickness_thickness	BrainSegVolNotVent	eTIV
N01_3d	2.833	2.939	2.692	2.076	3.424	2.978	2.64	3.084	2.274	2.411	2.912	2.112	2.72	3.117	3.235	2.611	2.754	2.803	2.686	1.619	2.273	2.65	2.757	2.559	2.852	2.394	2.851	2.336	2.941	2.791	2.741	3.943	2.12	3.204	2.66142	1473653	1.96274e+06
N02_3d	2.401	2.765	2.607	1.933	3.141	2.616	2.527	2.765	2.22	2.19	2.728	2.072	2.693	2.979	2.672	2.503	2.75	2.718	2.576	1.491	1.945	2.603	2.505	2.412	2.952	2.431	2.837	2.095	2.783	2.567	2.823	3.515	1.952	2.973	2.49878	993592	1.27805e+06
N03_3d	2.599	2.77	2.559	1.958	3.344	2.742	2.644	2.921	2.621	2.277	2.742	2.004	2.692	3.105	2.583	2.654	2.623	2.906	2.475	1.559	2.072	2.369	2.636	2.293	2.628	2.34	2.869	2.198	2.774	2.749	2.979	3.392	2.038	3.081	2.55627	1279494	1.68199e+06
N04_3d	2.585	2.876	2.579	1.74	3.95	2.753	2.566	2.741	2.318	2.118	2.548	1.838	2.412	2.953	2.569	2.557	2.733	2.725	2.685	1.428	2.17	2.508	2.663	2.282	2.84	2.368	2.879	2.304	2.861	2.579	2.607	3.66	2.462	2.972	2.50175	1098004	1.39581e+06
N05_3d	2.808	3.184	2.634	1.828	3.556	2.917	2.655	2.946	2.582	2.278	2.639	2.025	2.501	2.809	2.783	2.645	2.671	2.969	2.573	1.601	2.069	2.724	2.582	2.517	3.131	2.412	2.841	2.28	3.049	2.729	2.951	3.841	2.386	3.34	2.58173	1194787	1.52364e+06
N06_3d	2.779	3.104	2.736	2.029	3.881	2.969	2.589	3.1	2.375	2.354	2.759	2.068	2.678	2.99	2.77	2.528	2.733	2.646	2.681	1.57	2.158	2.862	2.566	2.575	3.105	2.369	2.858	2.292	2.994	2.646	3.221	4.13	2.392	3.079	2.61339	1259855	1.6818e+06
N07_3d	2.67	2.687	2.558	1.983	3.594	2.913	2.654	2.948	2.397	2.431	2.72	1.994	2.481	2.993	2.797	2.282	2.686	3.017	2.68	1.618	2.093	2.534	2.562	2.417	2.781	2.505	2.845	2.275	2.845	2.685	3.112	3.646	2.103	3.032	2.58733	1330004	1.705e+06
N08_3d	2.714	2.801	2.494	1.962	3.232	2.844	2.672	3.092	2.575	2.445	2.843	2.051	2.629	2.963	2.83	2.626	2.71	2.873	2.598	1.538	2.053	2.527	2.574	2.544	3.069	2.407	2.732	2.169	3.067	2.62	3.023	4.168	2.439	3.312	2.5978	1440631	1.85674e+06
N09_3d	2.437	2.576	2.706	2.02	3.783	2.889	2.536	2.891	2.327	2.516	2.8	2.132	2.431	2.815	2.76	2.739	2.831	2.589	2.382	1.459	2.189	2.658	2.674	2.466	3.074	2.416	2.837	2.298	2.781	2.493	2.703	3.383	2.278	2.94	2.5584	1119778	1.43855e+06
N10_3d	2.729	2.849	2.766	2.099	3.532	3.008	2.616	2.91	2.479	2.308	2.956	1.977	2.487	3.159	2.663	2.663	2.773	2.581	2.622	1.657	2.212	2.735	2.732	2.526	3.04	2.366	2.918	2.414	2.96	2.731	2.516	3.731	2.696	3.165	2.63478	1031878	1.33193e+06
N11_3d	2.644	2.635	2.645	1.945	3.765	2.789	2.646	2.984	2.606	2.33	2.944	1.915	2.783	3.075	2.66	2.594	2.771	3.058	2.426	1.427	2.052	2.68	2.671	2.603	3.171	2.447	2.862	2.354	2.924	2.515	3.211	3.679	2.388	3.096	2.58297	1107113	1.45559e+06
N12_3d	2.86	3.029	2.714	1.822	4.083	2.927	2.664	3.028	2.456	2.425	2.779	2.056	2.599	3.113	2.725	2.59	2.778	3.032	2.608	1.382	2.079	2.531	2.719	2.564	2.87	2.659	2.914	2.357	3.199	2.667	2.876	3.994	2.477	3.185	2.64665	1333787	1.6483e+06
N13_3d	2.576	2.792	2.97	1.894	3.345	2.697	2.604	3.008	2.289	2.27	2.778	1.958	2.466	3.039	2.792	2.67	2.606	2.696	2.574	1.535	2.088	2.401	2.701	2.496	2.95	2.548	2.964	2.38	2.905	2.63	2.762	4.15	2.3	3.008	2.6031	1392865	1.83331e+06
N14_3d	2.74	2.541	2.768	1.888	3.437	2.948	2.841	3	2.626	2.529	2.775	2.196	2.599	2.938	2.886	2.656	2.646	2.918	2.636	1.753	2.268	2.475	2.691	2.66	2.823	2.624	2.976	2.477	3.069	2.835	3.097	3.983	2.361	3.254	2.7003	1418215	1.74193e+06
N15_3d	2.536	2.683	2.674	1.942	3.395	2.701	2.655	2.892	2.468	2.31	2.71	2.148	2.678	2.94	2.934	2.494	2.584	2.631	2.553	1.625	2.119	2.908	2.725	2.576	2.995	2.404	2.845	2.457	2.912	2.68	2.598	3.715	2.298	3.081	2.6027	1274372	1.67876e+06
N16_3d	2.607	2.897	2.622	1.844	3.666	2.866	2.537	3.063	2.516	2.389	2.764	1.85	2.601	3.048	2.831	2.662	2.894	3.039	2.576	1.572	2.163	2.378	2.527	2.471	2.966	2.41	2.91	2.385	3.102	2.69	3.161	3.807	2.249	3.119	2.59221	1291624	1.59286e+06
N17_3d	2.725	2.963	2.629	1.791	3.103	2.87	2.699	2.871	2.352	2.429	2.892	1.964	2.7	2.884	2.867	2.568	2.677	2.937	2.587	1.404	2.041	2.604	2.501	2.435	2.99	2.439	2.889	2.241	3.022	2.584	3.112	4.12	2.383	3.285	2.56956	979387	1.30618e+06
N18_3d	2.612	2.75	2.858	2.028	3.53	3.001	2.634	3.115	2.454	2.466	2.927	2.058	2.651	3.205	2.724	2.711	2.889	3.112	2.786	1.485	2.243	2.852	2.832	2.71	3.035	2.66	3.184	2.385	3.101	2.796	3.441	4.12	2.638	3.142	2.7386	1253233	1.70031e+06
N19_3d	2.783	2.562	2.634	1.942	3.461	2.895	2.693	2.92	2.297	2.377	2.799	2.1	2.608	3.153	2.932	2.394	2.857	3.262	2.745	1.645	2.305	2.516	2.715	2.613	3.113	2.624	2.958	2.291	3.046	2.827	2.971	3.914	2.224	3.176	2.66241	1236728	1.70199e+06
N20_3d	2.559	2.832	2.481	1.893	3.713	2.822	2.575	2.955	2.808	2.434	2.794	1.789	2.832	3.101	2.294	2.466	2.786	2.726	2.714	1.583	2.555	2.594	2.033	2.6	3.159	2.604	2.914	2.345	3.057	2.58	2.494	4.011	2.571	3.135	2.62167	1089513	1.43066e+06
N21_3d	2.724	2.466	2.563	1.962	3.715	2.839	2.486	2.861	2.639	2.316	2.662	2.052	2.396	2.931	2.704	2.638	2.783	2.799	2.554	1.75	2.162	2.444	2.785	2.426	2.885	2.369	2.875	2.194	2.855	2.61	3.088	3.74	2.204	2.953	2.55322	1126909	1.46326e+06
N22_3d	2.624	2.599	2.599	1.764	3.651	2.584	2.577	2.891	2.287	2.319	2.532	1.864	2.493	2.91	2.234	2.499	2.655	3.031	2.41	1.338	2.204	2.637	2.566	2.373	3.02	2.295	2.741	2.261	2.952	2.531	3.1	3.663	2.562	3.062	2.51326	1174324	1.39635e+06
N23_3d	3.02	2.912	2.892	2.047	4.081	2.865	2.734	2.9	2.367	2.568	2.916	2.1	2.751	3.373	3.032	2.971	2.863	3.023	2.979	1.57	2.358	2.779	3.015	2.695	2.961	2.561	3.093	2.501	3.199	2.912	3.12	4.155	2.699	3.204	2.78651	1280751	1.64493e+06
N24_3d	2.795	2.362	2.629	1.719	3.112	2.741	2.592	3.008	2.387	2.369	2.567	1.963	2.498	3.117	2.667	2.615	2.902	2.66	2.504	1.457	2.1	2.49	2.517	2.503	3.328	2.338	2.829	2.376	2.972	2.683	2.769	3.128	2.143	3.15	2.55501	1294283	1.65676e+06
N25_3d	2.933	2.983	2.866	2.121	3.457	2.937	2.698	2.965	2.335	2.37	2.727	1.998	2.783	3.123	2.994	2.767	2.818	3.145	2.809	1.629	2.01	2.632	2.814	2.561	3.077	2.577	3.139	2.309	3.154	2.73	2.989	3.84	2.296	3.158	2.67997	1140340	1.50864e+06
N26_3d	2.828	2.739	2.727	1.878	2.929	2.957	2.588	2.933	2.705	2.413	2.999	1.972	2.857	3.106	2.849	2.658	2.699	3.005	2.631	1.577	1.98	2.382	2.602	2.37	2.991	2.514	2.923	2.199	3.119	2.653	2.954	3.883	2.277	3.276	2.60572	1306292	1.73968e+06
N27_3d	2.886	2.772	2.621	1.977	3.65	2.93	2.813	2.988	2.342	2.407	2.817	2.185	2.471	3.176	2.588	2.675	2.751	2.941	2.565	1.549	2.121	2.68	2.702	2.529	2.951	2.332	2.813	2.265	3.077	2.716	2.579	4.2	2.25	3.098	2.6313	1320891	1.7206e+06
N28_3d	2.513	2.521	2.637	2.07	3.682	2.785	2.462	3.011	2.467	2.29	2.713	1.942	2.556	2.898	2.777	2.492	2.618	3.05	2.574	1.586	2.093	2.42	2.566	2.452	3.002	2.44	2.804	2.096	2.941	2.643	3.146	3.747	2.526	2.968	2.53697	1191606	1.53716e+06
N29_3d	2.555	2.68	2.662	1.816	3.727	2.818	2.566	2.765	2.359	2.391	2.78	2.002	2.573	3.102	2.512	2.605	2.85	2.698	2.676	1.552	1.915	2.586	2.603	2.373	3.133	2.403	2.859	2.238	2.933	2.438	2.624	4.376	1.943	2.926	2.542	1273273	1.60069e+06
N30_3d	2.675	3.069	2.525	1.76	3.372	2.718	2.458	2.776	2.268	2.174	2.677	1.993	2.51	3.034	2.383	2.673	2.559	2.768	2.503	1.365	1.933	3.02	2.544	2.558	2.951	2.401	2.81	2.334	2.895	2.419	2.878	3.46	1.969	3.029	2.51143	1238617	1.59835e+06
N31_3d	2.637	3.236	2.841	2.073	3.389	2.892	2.641	3.044	2.548	2.382	2.985	1.972	2.514	3.27	2.861	2.488	2.756	3.028	2.557	1.606	2.028	2.594	2.595	2.513	3.013	2.612	2.92	2.234	3.011	2.581	3.251	4.074	2.238	3.389	2.62784	1216123	1.58788e+06
N32_3d	2.964	2.602	2.607	1.867	3.584	2.921	2.677	2.938	2.412	2.371	2.922	2.043	2.65	3.023	2.732	2.488	2.924	2.985	2.626	1.583	2.058	2.684	2.666	2.523	3.253	2.475	2.811	2.237	2.971	2.673	2.993	3.93	2.447	2.932	2.60402	1216277	1.53873e+06
N33_3d	3.029	2.991	2.794	2.185	3.548	3.087	2.775	3.231	2.54	2.52	2.852	2.161	2.979	3.108	3.021	2.732	2.945	3.331	2.588	1.502	2.347	2.619	2.825	2.663	3.226	2.623	3.074	2.517	3.307	2.863	3.058	4.251	2.519	3.215	2.78473	1272929	1.60656e+06
N34_3d	3.271	2.797	2.887	1.991	3.684	2.957	2.895	3.147	2.467	2.438	2.861	2.12	2.799	3.188	2.665	2.619	2.76	3.041	2.725	1.635	1.976	2.41	2.698	2.787	2.87	2.598	2.851	2.481	3.364	2.791	2.882	3.789	2.706	3.287	2.72184	1312947	1.76244e+06
N35_3d	2.542	2.511	2.76	2.045	3.986	2.868	2.713	3.05	2.62	2.487	2.84	2.101	2.692	3.001	2.77	2.747	2.866	2.68	2.782	1.669	2.241	2.641	2.885	2.586	2.997	2.583	3.014	2.382	3.128	2.761	2.861	3.994	2.325	3.12	2.69388	1267290	1.7132e+06
N36_3d	2.287	2.713	2.665	1.755	3.5	2.781	2.643	2.859	2.286	2.41	2.665	2.021	2.669	2.949	2.547	2.475	2.548	2.519	2.521	1.588	1.974	2.536	2.501	2.431	2.892	2.381	2.777	2.274	2.884	2.602	2.984	3.417	1.798	2.977	2.51377	1203481	1.57043e+06
N37_3d	2.923	2.522	2.801	1.858	3.862	2.748	2.66	2.97	2.392	2.339	2.813	1.953	2.534	3.04	2.288	2.553	2.788	2.799	2.619	1.668	2.289	1.883	2.879	2.48	2.747	2.471	2.812	2.293	3.002	2.807	3.199	3.718	2.799	3.067	2.62487	1120068	1.33977e+06
N38_3d	2.591	2.763	2.724	1.802	3.517	2.854	2.634	3.089	2.213	2.243	2.65	1.875	2.667	3.048	2.724	2.455	2.752	2.833	2.697	1.496	2.16	2.576	2.717	2.576	3.202	2.544	3.001	2.297	3.081	2.766	2.827	4.127	2.47	3.353	2.62347	1359395	1.80279e+06
SP17_1_3d	2.372	2.291	2.513	1.923	3.722	2.533	2.507	2.733	2.381	2.224	2.804	1.903	2.375	2.878	2.678	2.492	2.651	2.621	2.401	1.417	2.029	2.314	2.551	2.32	2.466	2.424	2.694	2.132	2.559	2.432	2.522	3.412	1.843	2.883	2.42702	1153343	1.50812e+06
SP17_2_3d	2.421	2.426	2.402	1.917	3.836	2.562	2.482	2.668	2.409	2.228	2.493	1.902	2.488	2.835	2.697	2.553	2.552	2.601	2.387	1.46	1.985	2.375	2.439	2.321	2.505	2.331	2.619	2.116	2.616	2.463	2.535	3.528	2.18	2.852	2.39675	1145568	1.50819e+06
SP19_1_3d	2.63	2.464	2.558	2.103	3.319	2.686	2.542	2.849	2.551	2.433	2.726	2.002	2.631	3.072	2.76	2.542	2.557	2.755	2.52	1.774	1.964	2.57	2.561	2.326	2.971	2.511	2.731	2.228	2.968	2.67	3.3	3.883	2.148	3.085	2.54592	1104845	1.47823e+06
SP19_2_3d	2.545	2.473	2.584	2.088	3.489	2.737	2.564	2.828	2.536	2.469	2.608	2.018	2.653	2.999	2.686	2.601	2.547	2.666	2.532	1.785	1.954	2.567	2.571	2.306	3.089	2.516	2.699	2.255	2.893	2.675	3.22	3.953	2.183	3.187	2.5409	1117635	1.4931e+06
SP20_1_3d	2.541	2.697	2.53	1.752	3.543	2.73	2.447	2.932	2.151	2.359	2.505	1.99	2.696	3.167	2.346	2.303	2.642	2.779	2.629	1.586	1.996	2.388	2.562	2.302	3.144	2.38	2.827	2.201	2.942	2.585	2.961	3.914	2.419	3.097	2.52011	1262894	1.70392e+06
SP20_2_3d	2.445	2.571	2.452	1.818	3.474	2.609	2.426	2.819	2.075	2.385	2.58	1.919	2.637	3.096	2.459	2.269	2.567	2.728	2.486	1.539	1.969	2.387	2.536	2.261	3.223	2.351	2.712	2.173	2.755	2.524	2.987	3.882	2.253	3.004	2.46947	1249785	1.70986e+06
SP21_1_3d	2.745	2.524	2.321	1.988	3.688	2.756	2.375	2.66	2.041	2.251	2.67	1.948	2.316	2.859	2.343	2.504	2.601	2.707	2.174	1.547	1.924	2.226	2.417	2.306	2.481	2.114	2.67	2.062	2.795	2.506	2.763	3.54	2.529	2.992	2.39957	1204612	1.59467e+06
SP21_2_3d	2.842	2.472	2.425	2.039	3.651	2.617	2.526	2.668	2.029	2.273	2.701	1.872	2.474	2.953	2.221	2.581	2.662	2.795	2.263	1.503	2.002	2.225	2.442	2.332	2.632	2.243	2.717	2.169	2.801	2.71	2.82	3.223	2.267	3.037	2.44816	1218700	1.60345e+06
SP22_1_3d	2.941	3.212	2.763	2.056	3.577	2.782	2.694	2.92	2.449	2.402	3.049	1.976	3.029	3.222	2.702	2.568	3.113	3.215	2.858	1.661	2.509	2.902	2.157	2.682	3.4	2.627	2.915	2.25	2.935	2.665	3.35	3.563	2.373	3.385	2.6849	1208703	1.49793e+06
SP22_2_3d	2.706	2.867	2.644	2.018	3.583	2.748	2.522	2.89	2.338	2.288	2.952	1.943	2.841	3.013	2.673	2.395	2.875	2.862	2.564	1.629	2.39	2.754	2.019	2.566	3.126	2.411	2.705	2.149	2.764	2.544	3.258	3.208	2.477	3.202	2.53947	1173744	1.49895e+06
SP25_1_3d	2.488	2.746	2.666	1.894	3.444	2.681	2.42	2.901	2.439	2.062	2.682	1.899	2.568	2.797	2.642	2.433	2.548	2.643	2.473	1.669	2.105	2.736	2.613	2.379	2.736	2.482	2.814	2.215	2.902	2.552	2.956	4.057	2.065	3.138	2.50216	1080287	1.51883e+06
SP25_2_3d	2.337	2.654	2.551	1.795	3.395	2.585	2.338	2.808	2.265	2.06	2.486	1.884	2.356	2.736	2.684	2.353	2.475	2.697	2.351	1.566	1.98	2.72	2.536	2.325	2.737	2.379	2.631	2.102	2.759	2.476	2.533	4.178	2.042	2.989	2.40447	1053831	1.51839e+06
SP26_1_3d	2.744	2.801	2.819	1.863	3.543	2.98	2.545	2.893	2.42	2.301	2.796	2.029	2.607	2.943	2.796	2.862	2.689	3.041	2.687	1.65	2.255	2.532	2.87	2.45	3.226	2.468	3.039	2.262	2.865	2.77	3.206	3.853	2.121	2.978	2.62124	921479	1.27871e+06
SP26_2_3d	2.574	2.608	2.752	1.756	3.625	2.891	2.503	2.877	2.379	2.225	2.763	1.947	2.524	2.867	2.723	2.362	2.713	2.913	2.491	1.664	2.444	2.474	2.207	2.326	3.191	2.481	2.811	2.139	2.762	2.591	3.065	3.738	2.116	3.07	2.53061	904318	1.28063e+06
SP28_1_3d	2.778	2.584	2.87	1.888	4.044	2.886	2.599	3.004	2.5	2.432	2.815	2.108	2.603	3.097	2.312	2.601	2.768	2.757	2.427	1.506	2.278	2.599	2.732	2.48	2.761	2.507	2.995	2.371	3.009	2.687	2.908	3.931	2.519	3.124	2.64313	1438008	1.88765e+06
SP28_2_3d	2.738	2.55	2.87	1.937	4.283	2.901	2.576	3.032	2.549	2.444	2.76	2.109	2.573	3.116	2.295	2.559	2.733	2.754	2.457	1.507	2.214	2.576	2.656	2.459	2.778	2.478	2.927	2.395	3.05	2.658	2.854	3.802	2.314	2.991	2.62312	1439585	1.87165e+06
SP29_1_3d	2.693	3.014	2.608	1.914	4.016	2.796	2.703	2.945	2.314	2.507	2.97	2.011	2.581	3.134	2.74	2.341	2.867	3.201	3.026	1.502	2.132	2.832	2.773	2.44	2.991	2.459	2.9	2.344	2.977	2.685	3.175	4.313	2.397	3.466	2.66139	1093042	1.50969e+06
SP30_1_3d	2.791	2.489	2.542	1.887	3.583	2.884	2.468	2.857	2.252	2.258	2.603	2.002	2.509	2.964	2.893	2.71	2.625	2.699	2.416	1.679	2.057	2.463	2.623	2.4	2.8	2.246	2.563	2.256	2.866	2.656	2.606	3.853	2.702	3.071	2.50615	1146097	1.60458e+06
SP30_2_3d	2.762	2.468	2.564	1.88	3.497	2.873	2.532	2.803	2.342	2.219	2.465	1.899	2.396	2.94	2.847	2.605	2.579	2.69	2.431	1.637	2.118	2.477	2.667	2.394	2.965	2.243	2.583	2.241	2.851	2.651	2.356	3.951	2.664	3.033	2.49749	1143991	1.60306e+06
SP31_1_3d	2.602	2.515	2.525	1.869	3.763	2.727	2.518	2.822	2.337	2.117	2.668	1.993	2.558	2.958	2.713	2.446	2.624	2.741	2.613	1.752	1.997	2.58	2.614	2.376	2.993	2.245	2.663	2.116	2.895	2.456	3.225	4.253	2.28	3.203	2.49237	1105615	1.51092e+06
SP31_2_3d	2.569	2.543	2.44	1.874	4	2.697	2.518	2.742	2.285	2.118	2.599	1.922	2.503	2.911	2.728	2.329	2.584	2.734	2.48	1.737	1.953	2.475	2.544	2.356	2.981	2.201	2.603	2.09	2.742	2.419	3.148	4.201	2.218	2.939	2.4402	1088086	1.48591e+06
SP32_1_3d	2.528	2.539	2.678	1.861	3.721	2.839	2.593	2.847	2.279	2.247	2.615	1.919	2.526	2.87	2.979	2.737	2.735	2.756	2.576	1.501	2.003	2.667	2.651	2.465	2.999	2.429	2.914	2.172	2.896	2.607	2.984	3.801	2.276	2.993	2.53888	1211495	1.5571e+06
SP32_2_3d	2.544	2.504	2.644	1.97	3.521	2.923	2.673	2.798	2.45	2.376	2.544	2.067	2.581	2.851	2.943	2.733	2.774	2.74	2.53	1.54	2.077	2.631	2.613	2.545	3.043	2.404	2.821	2.235	2.899	2.614	3.226	3.574	2.364	3.193	2.56123	1218599	1.55443e+06
SP33_1_3d	2.897	2.799	2.595	1.856	4.037	2.842	2.565	2.691	2.51	2.141	2.559	1.848	2.47	3.004	2.901	2.634	2.683	2.51	2.595	1.484	2.003	2.821	2.604	2.535	2.848	2.311	2.927	2.181	3.063	2.581	2.718	3.646	2.198	3.111	2.52987	1239638	1.62081e+06
SP33_2_3d	2.751	2.862	2.622	1.886	3.998	2.804	2.562	2.69	2.475	2.087	2.58	1.802	2.514	2.924	2.753	2.545	2.645	2.424	2.564	1.421	2.017	2.589	2.589	2.46	2.836	2.272	2.919	2.195	2.951	2.51	2.82	3.63	2.082	2.958	2.49357	1229165	1.63466e+06
SP34_1_3d	2.763	2.865	2.566	1.994	3.707	2.831	2.489	2.795	2.324	2.18	2.761	2.033	2.533	2.895	2.449	2.528	2.649	2.694	2.485	1.67	1.959	2.728	2.465	2.482	3.02	2.401	2.834	2.076	2.758	2.498	2.428	3.926	2.184	3.001	2.4866	1269103	1.70697e+06
SP34_2_3d	2.606	2.719	2.461	2.005	3.701	2.795	2.371	2.757	2.254	2.186	2.543	2.023	2.425	2.849	2.412	2.464	2.62	2.591	2.332	1.63	1.934	2.59	2.477	2.367	2.855	2.284	2.646	2.02	2.656	2.414	2.108	3.593	2.276	2.937	2.40824	1239735	1.70102e+06
SP35_1_3d	2.543	2.437	2.573	1.928	3.144	2.732	2.542	2.715	2.635	2.317	2.542	1.936	2.474	2.817	2.841	2.469	2.609	2.751	2.35	1.508	2.045	2.458	2.57	2.377	2.767	2.297	2.653	2.209	2.776	2.595	2.814	3.368	2.124	2.903	2.46185	1096797	1.42875e+06
SP35_2_3d	2.629	2.448	2.422	1.816	3.426	2.675	2.492	2.611	2.597	2.24	2.557	1.786	2.432	2.75	2.911	2.304	2.424	2.645	2.234	1.478	2.006	2.456	2.514	2.286	2.803	2.188	2.505	2.066	2.639	2.512	2.58	3.616	2.072	2.675	2.37231	1076344	1.42733e+06
SP37_1_3d	2.76	2.844	2.928	2.082	3.956	2.785	2.541	2.94	2.412	2.31	2.97	2.207	2.798	3.135	2.389	2.684	2.811	2.879	2.92	1.935	2.116	2.842	2.788	2.625	3.077	2.547	3.168	2.253	3.121	2.612	3.133	4.142	2.349	3.242	2.68412	1236220	1.64245e+06
SP37_2_3d	2.699	2.757	2.916	1.998	3.835	2.742	2.599	2.98	2.44	2.306	2.717	2.188	2.728	3.141	2.332	2.697	2.735	2.716	2.673	1.79	2.098	2.922	2.756	2.572	2.955	2.422	3.019	2.259	3.045	2.593	2.973	4.073	2.318	3.166	2.636	1236230	1.64411e+06
SP38_1_3d	2.429	2.989	2.67	1.745	3.782	2.71	2.387	2.837	2.465	2.235	2.409	1.992	2.513	2.816	2.683	2.502	2.726	2.711	2.406	1.488	2.003	2.823	2.795	2.364	2.96	2.324	2.821	2.238	2.805	2.482	2.927	3.068	2.11	3.097	2.50229	976085	1.25426e+06
SP38_2_3d	2.543	3.142	2.612	1.762	3.871	2.761	2.385	2.76	2.587	2.254	2.452	1.834	2.296	2.766	2.64	2.474	2.602	2.668	2.294	1.399	1.936	2.763	2.763	2.385	2.886	2.23	2.732	2.245	2.735	2.44	2.602	3.712	2.108	2.773	2.45592	973876	1.28528e+06
SP40_1_3d	2.639	3.061	2.624	1.928	3.401	2.897	2.532	2.838	2.687	2.215	2.716	2.115	2.553	2.982	2.85	2.579	2.683	3.063	2.651	1.79	2.163	2.694	2.672	2.47	3.169	2.501	2.811	2.212	2.968	2.792	3.159	4.203	2.392	3.317	2.59353	1166890	1.49742e+06
SP40_2_3d	2.598	3.067	2.609	1.905	3.349	2.888	2.451	2.805	2.618	2.201	2.746	2.024	2.4	2.943	2.854	2.541	2.641	2.918	2.547	1.75	2.171	2.584	2.674	2.447	2.94	2.38	2.742	2.197	2.843	2.756	2.952	4.256	2.479	3.29	2.54511	1160762	1.4909e+06
SP41_1_3d	2.81	2.74	2.844	2.012	3.907	2.949	2.737	3.012	2.528	2.499	2.922	2.075	2.632	3.131	2.636	2.871	2.906	2.934	2.876	1.54	2.011	2.618	2.708	2.643	3.125	2.639	3.026	2.371	2.98	2.763	3.135	3.735	2.641	3.245	2.70123	1308535	1.67821e+06
SP41_2_3d	2.714	2.694	2.754	1.963	3.738	2.887	2.657	2.928	2.463	2.449	2.738	2.001	2.597	2.989	2.693	2.878	2.717	2.792	2.7	1.52	2.012	2.541	2.607	2.531	3.035	2.525	2.927	2.292	2.863	2.703	3.441	3.76	2.265	3.218	2.62145	1294090	1.65426e+06
SP42_1_3d	2.507	2.543	2.626	2.019	3.522	2.802	2.501	2.794	2.371	2.222	2.567	1.976	2.291	2.738	2.52	2.703	2.795	2.492	2.671	1.518	1.99	2.535	2.678	2.317	2.849	2.418	2.827	2.256	2.843	2.673	2.926	3.96	2.598	3.017	2.50184	1100666	1.45626e+06
SP43_1_3d	2.686	3.216	2.574	1.856	4.153	2.847	2.611	2.853	2.165	2.232	2.539	2.017	2.522	3.037	2.671	2.444	2.649	3.015	2.462	1.42	1.969	2.699	2.569	2.442	2.925	2.452	2.77	2.313	2.784	2.567	2.565	4.007	2.162	3.04	2.5346	1145106	1.51568e+06
SP43_2_3d	2.536	3.142	2.268	1.811	3.461	2.793	2.525	2.817	2.199	2.26	2.558	2.036	2.56	2.957	2.646	2.451	2.515	2.764	2.366	1.505	1.862	2.534	2.305	2.297	3.091	2.287	2.586	2.134	2.747	2.371	3.022	4.026	2.215	2.921	2.43221	1118221	1.31847e+06
SP46_1_3d	2.877	2.61	2.596	1.867	3.803	2.735	2.552	2.918	2.588	2.344	2.71	1.77	2.602	3.013	2.498	2.456	2.714	2.737	2.618	1.561	2.129	2.459	2.513	2.5	2.879	2.439	2.83	2.384	3.006	2.709	3.006	3.536	2.211	3.093	2.57646	1249729	1.60911e+06
SP46_2_3d	2.868	2.452	2.64	1.855	4.13	2.762	2.53	2.871	2.652	2.361	2.741	1.835	2.67	2.975	2.419	2.479	2.671	2.725	2.564	1.589	2.171	2.395	2.475	2.524	2.841	2.386	2.823	2.345	2.97	2.634	2.757	4.011	2.342	3.027	2.56547	1251551	1.61798e+06
SP47_1_3d	2.552	2.527	2.6	1.806	3.89	2.838	2.64	3.073	2.689	2.33	2.675	2.042	2.568	3.156	2.703	2.625	2.625	2.335	2.568	1.628	2.089	2.744	2.725	2.383	2.867	2.418	2.914	2.274	3.037	2.741	2.99	3.828	2.462	3.156	2.60578	1138209	1.49669e+06
SP47_2_3d	2.545	2.226	2.505	1.727	3.801	2.781	2.478	2.943	2.503	2.265	2.502	1.923	2.415	3.094	2.551	2.522	2.511	2.242	2.486	1.708	2.063	2.638	2.645	2.284	2.679	2.387	2.76	2.171	2.867	2.593	2.936	3.828	2.349	3.153	2.50318	1115998	1.48904e+06
SP49_1_3d	2.612	2.717	2.618	2.033	3.451	2.851	2.731	2.831	2.541	2.36	2.935	2.089	2.502	3.161	2.799	2.604	2.736	2.799	2.504	1.68	2.128	2.651	2.633	2.678	3.49	2.361	2.889	2.269	3.063	2.659	3.035	3.71	2.734	3.361	2.62751	1208860	1.63116e+06
SP49_2_3d	2.612	2.825	2.524	2.011	3.475	2.834	2.738	2.766	2.56	2.408	2.974	2.02	2.482	3.132	2.854	2.58	2.819	2.76	2.373	1.646	2.132	2.617	2.64	2.679	3.08	2.362	2.79	2.328	2.991	2.586	3.016	3.787	2.62	3.124	2.60428	1209318	1.58815e+06
SP51_1_3d	2.761	2.63	2.796	2.024	3.922	2.943	2.723	2.989	2.567	2.515	2.991	1.992	2.752	3.221	2.836	2.824	2.637	3.136	2.706	1.886	2.263	2.536	2.81	2.467	2.997	2.479	2.989	2.316	2.896	2.879	2.743	3.766	2.24	3.075	2.68639	1272247	1.63799e+06
SP51_2_3d	2.759	2.639	2.729	2.036	4.041	2.891	2.622	2.955	2.536	2.454	2.841	1.981	2.729	3.099	2.718	2.739	2.576	2.878	2.528	1.803	2.269	2.524	2.766	2.467	2.98	2.382	2.924	2.25	2.82	2.741	2.815	4.063	2.172	3.007	2.62351	1272401	1.70464e+06
SP52_1_3d	2.81	2.743	2.622	2.022	4.379	2.782	2.561	3.011	2.509	2.398	2.837	2.022	2.575	2.825	2.972	2.587	2.594	2.984	2.455	1.657	2.136	2.531	2.691	2.337	3.151	2.45	2.946	2.272	2.702	2.582	3.003	3.717	2.251	2.797	2.56611	1044590	1.3257e+06
SP52_2_3d	2.887	2.934	2.578	2.018	4.453	2.803	2.586	2.958	2.418	2.41	2.838	1.993	2.54	2.818	3.117	2.601	2.684	3.046	2.526	1.603	2.111	2.572	2.652	2.396	2.856	2.375	2.917	2.256	2.726	2.636	2.86	3.837	2.205	2.957	2.56702	1047937	1.34156e+06
SP54_1_3d	2.708	2.796	2.391	1.985	3.403	2.6	2.479	2.76	2.438	2.312	2.831	1.97	2.395	2.838	2.711	2.3	2.717	2.999	2.243	1.568	1.979	2.464	2.516	2.332	2.65	2.267	2.529	2.113	2.683	2.567	2.469	3.913	2.151	3.018	2.43622	1251093	1.69502e+06
SP54_2_3d	2.617	2.584	2.433	2.043	3.276	2.6	2.517	2.753	2.378	2.323	2.761	1.958	2.344	2.816	2.605	2.363	2.714	3.041	2.285	1.576	2.032	2.435	2.553	2.31	2.597	2.266	2.55	2.172	2.676	2.563	2.442	3.959	2.051	2.951	2.44315	1279279	1.73169e+06
SP55_1_3d	2.769	2.433	2.817	2.075	3.633	2.912	2.635	2.891	2.357	2.432	2.747	2.01	2.737	2.919	2.417	2.48	2.53	2.72	2.492	1.686	2.048	2.455	2.575	2.555	2.994	2.363	2.896	2.332	3.045	2.72	2.975	3.422	2.452	3.123	2.58044	1196034	1.61272e+06
SP55_2_3d	2.549	2.392	2.555	1.928	3.338	2.672	2.412	2.713	2.302	2.279	2.403	1.93	2.509	2.657	2.305	2.471	2.304	2.41	2.217	1.653	1.986	2.397	2.581	2.366	2.909	2.126	2.693	2.18	2.879	2.55	2.771	3.726	2.475	2.947	2.41331	1159222	1.64056e+06
SP56_1_3d	2.677	2.598	2.742	1.91	3.71	2.755	2.56	3.13	2.394	2.314	2.898	2.042	2.559	3.132	2.624	2.698	2.737	3.123	2.9	1.612	2.138	2.883	2.704	2.46	3.122	2.467	2.908	2.202	3.084	2.703	2.946	4.083	2.851	3.284	2.63382	1079516	1.29203e+06
SP57_1_3d	2.801	2.916	2.708	1.932	3.677	2.848	2.765	3.106	2.813	2.398	2.973	1.996	2.917	3.216	2.6	2.692	2.936	3.351	2.761	1.513	2.401	3.228	2.817	2.685	3.302	2.808	3.228	2.457	3.196	2.906	2.989	4.125	2.446	3.284	2.79041	1141806	1.52132e+06
SP57_2_3d	2.826	3.016	2.717	1.968	3.458	2.87	2.71	3.087	2.828	2.457	2.835	2.112	2.854	3.161	2.744	2.756	2.863	3.249	2.539	1.49	2.384	3.193	2.837	2.618	3.388	2.76	3.193	2.416	3.176	2.832	2.898	4.279	2.44	3.392	2.76883	1145126	1.50966e+06
SP58_1_3d	2.592	2.454	2.57	1.766	3.399	2.734	2.677	2.908	2.466	2.229	2.728	1.809	2.672	2.924	2.549	2.383	2.74	2.881	2.537	1.468	2.35	2.533	2.263	2.484	2.857	2.459	2.806	2.172	2.904	2.779	3.729	4.118	2.237	3.341	2.53385	1073918	1.291e+06
SP58_2_3d	2.544	2.453	2.512	1.859	3.338	2.745	2.516	2.831	2.447	2.172	2.634	1.879	2.663	2.878	2.602	2.161	2.715	2.667	2.582	1.575	2.355	2.494	2.144	2.404	2.93	2.454	2.742	2.16	2.894	2.689	3.574	4.259	2.301	3.076	2.49815	1029838	1.11109e+06
SP59_1_3d	2.847	2.859	2.716	1.949	3.634	2.916	2.764	3.086	2.466	2.296	3.062	2.156	2.655	3.024	2.912	2.702	2.746	3.035	2.829	1.659	2.224	2.676	2.709	2.546	2.965	2.635	3.017	2.251	3.081	2.737	3.032	4.18	2.593	3.324	2.67765	1111337	1.39022e+06
SP60_1_3d	2.645	2.391	2.747	1.87	3.968	2.795	2.634	2.88	2.444	2.253	2.973	2.092	2.654	3.195	2.489	2.325	2.594	2.778	2.62	1.575	1.891	2.572	2.515	2.483	3.023	2.432	3.054	2.24	3.044	2.595	3.453	3.914	2.487	3.199	2.57965	1263907	1.66228e+06
SP60_2_3d	2.577	2.389	2.157	1.805	3.997	2.811	2.623	2.988	2.471	2.2	2.911	2.025	2.718	3.22	2.495	2.469	2.549	2.94	2.625	1.557	2.377	2.599	1.932	2.443	2.938	2.608	2.96	2.146	3.113	2.586	3.439	3.879	2.224	3.262	2.58561	1286782	1.67686e+06
SP61_1_3d	2.619	3.127	2.458	2.035	3.233	2.727	2.55	2.889	2.523	2.411	2.731	1.933	2.397	2.933	2.88	2.481	2.597	2.766	2.334	1.577	2.059	2.829	2.565	2.405	3.161	2.3	2.755	2.258	2.75	2.426	2.723	3.708	2.105	3.186	2.52231	1024528	1.36246e+06
SP61_2_3d	2.473	3.05	2.311	2.017	3.346	2.535	2.522	2.818	2.651	2.358	2.68	1.88	2.248	2.834	2.712	2.428	2.526	2.676	2.286	1.627	1.989	2.688	2.593	2.4	2.967	2.247	2.653	2.177	2.599	2.388	2.502	3.673	1.91	2.869	2.44724	1021773	1.38291e+06
SP62_1_3d	2.935	2.934	2.7	2.008	3.701	3.022	2.708	3.086	2.374	2.466	2.971	2.098	2.812	3.136	2.722	2.561	2.788	3.058	2.64	1.781	2.12	2.576	2.697	2.521	3.07	2.536	2.912	2.37	3.133	2.719	3.426	4.222	2.291	3.046	2.67809	1344568	1.80451e+06
SP62_2_3d	2.857	2.542	2.601	1.952	3.489	2.841	2.688	2.95	2.256	2.487	2.843	2.023	2.736	3.07	2.605	2.532	2.735	2.897	2.592	1.743	2.078	2.499	2.562	2.478	2.919	2.473	2.891	2.377	3.072	2.717	3.421	3.935	2.371	2.921	2.61078	1353729	1.81177e+06
SP63_1_3d	2.44	2.617	2.791	1.847	3.534	2.698	2.565	2.821	2.406	2.171	2.939	1.969	2.514	2.936	2.58	2.672	2.629	2.847	2.554	1.694	2.104	2.605	2.708	2.431	2.815	2.519	3.019	2.154	2.679	2.676	2.686	3.748	2.162	2.945	2.54949	1278324	1.66223e+06
SP63_2_3d	2.504	2.845	2.695	1.896	3.47	2.76	2.557	2.864	2.431	2.214	2.951	1.965	2.535	2.944	2.512	2.684	2.674	2.853	2.618	1.771	2.076	2.61	2.632	2.44	2.835	2.503	2.975	2.167	2.717	2.697	2.557	3.494	2.145	2.797	2.54711	1268241	1.64388e+06
SP64_1_3d	2.94	2.679	2.728	2.069	3.775	2.864	2.734	2.973	2.463	2.455	2.881	2.189	2.794	2.99	2.48	2.726	2.963	3.048	2.805	1.788	2.144	2.752	2.8	2.618	2.846	2.7	3.083	2.406	3.013	2.771	3.254	4.255	2.241	3.22	2.70541	1204806	1.53837e+06
SP64_2_3d	2.863	2.436	2.626	2.072	3.558	2.807	2.711	2.921	2.506	2.486	2.836	2.102	2.763	3.05	2.454	2.706	2.895	3.16	2.698	1.802	2.152	2.69	2.794	2.675	2.957	2.562	2.958	2.424	2.963	2.731	3.468	4.308	2.188	3.064	2.66386	1198460	1.56917e+06
SP65_1_3d	2.739	2.32	2.841	1.816	3.439	2.821	2.689	3.007	2.48	2.367	2.754	1.913	2.523	3.033	2.621	2.661	2.735	3.036	2.661	1.55	2.179	2.773	2.815	2.538	2.985	2.479	2.977	2.288	3.189	2.697	2.759	3.176	2.603	2.917	2.64104	1131948	1.48614e+06
SP65_2_3d	2.599	2.433	2.816	1.77	3.549	2.776	2.502	2.936	2.444	2.315	2.797	1.784	2.389	2.857	2.68	2.596	2.603	3.024	2.52	1.5	2.125	2.763	2.816	2.401	2.86	2.403	2.843	2.177	2.976	2.521	2.803	3.835	2.64	2.935	2.55136	1132276	1.51248e+06
SP66_1_3d	2.643	2.756	2.537	1.878	3.448	2.659	2.497	2.762	2.736	2.328	2.527	1.967	2.407	2.751	2.669	2.625	2.54	2.914	2.455	1.821	2.069	2.895	2.641	2.479	2.665	2.29	2.826	2.227	2.737	2.506	2.601	3.721	2.246	2.861	2.49945	951519	1.23658e+06
SP66_2_3d	2.668	2.904	2.599	1.837	3.484	2.727	2.553	2.787	2.649	2.365	2.452	1.911	2.455	2.821	2.713	2.476	2.717	2.825	2.472	1.726	2.454	2.61	2.041	2.475	2.524	2.416	2.831	2.221	2.761	2.512	2.554	3.714	2.102	2.954	2.50641	958247	1.24409e+06
SP67_1_3d	2.795	2.75	2.576	2.015	3.252	2.797	2.418	2.874	2.193	2.271	2.527	2.035	2.346	2.902	2.413	2.4	2.578	2.633	2.443	1.76	2.043	2.4	2.445	2.333	2.609	2.263	2.696	2.184	2.857	2.506	2.257	3.652	2.454	3.034	2.45858	1311962	1.75213e+06
SP67_2_3d	2.777	2.701	2.493	1.937	3.506	2.746	2.396	2.839	2.204	2.256	2.511	2.067	2.409	2.846	2.445	2.403	2.484	2.406	2.43	1.721	2.004	2.456	2.469	2.329	2.648	2.226	2.648	2.186	2.851	2.476	2.311	3.732	2.48	3.024	2.44105	1299657	1.73651e+06
SP68_1_3d	2.427	2.81	2.316	1.78	3.35	2.604	2.459	2.705	2.549	2.201	2.516	1.901	2.454	2.694	2.651	2.311	2.531	2.614	2.482	1.718	2.27	2.464	2.029	2.336	2.704	2.412	2.715	2.1	2.631	2.581	3.04	3.443	2.182	2.847	2.42707	1153376	1.50535e+06
SP68_2_3d	2.322	2.966	2.565	1.822	3.459	2.597	2.48	2.679	2.585	2.212	2.611	1.886	2.584	2.71	2.677	2.522	2.356	2.605	2.365	1.637	2.02	2.486	2.491	2.398	2.72	2.235	2.695	2.06	2.485	2.545	2.952	3.345	2.017	2.829	2.41141	1141229	1.4989e+06
SP70_1_3d	2.777	2.7	2.807	2.076	3.498	2.946	2.739	2.999	2.362	2.42	2.679	1.971	2.615	3.214	2.735	2.562	2.885	2.916	2.78	1.606	2.134	2.517	2.716	2.46	2.936	2.536	3	2.248	3.031	2.867	2.602	4.397	2.261	3.2	2.66296	1235092	1.56948e+06
SP70_2_3d	2.679	2.499	2.585	1.88	3.33	2.802	2.634	2.811	2.293	2.235	2.733	1.872	2.365	3.032	2.633	2.277	2.671	2.733	2.46	1.639	2.013	2.365	2.572	2.303	2.745	2.329	2.685	2.086	2.875	2.715	2.493	3.828	2.204	2.811	2.48936	1161576	1.56889e+06
